# Supplementary material for: Taurine from tumour niche drives glycolysis to promote leukaemogenesis
Source: Nature. 2025 May 14;644(8075):263–72. doi: 10.1038/s41586-025-09018-7 (PMC12328231; doi:10.1038/s41586-025-09018-7)
Supplement: Supplementary file 3 — List of shRNA and primer sequences. [file 41586_2025_9018_MOESM3_ESM.xlsx]

## Sheet: Supplementary Table 1
Supplementary Table 1: Oligos
List of shRNA sequences
Gene	Sequence (5’-3’)
shSLC6A6-A	GCAGAGCTTTCATACTGAA														shSLC6A6-A	AAAAGGATATATGGAGGTGATAATTGGATCCAATTATCACCTCCATATATCC							shSLC6A6-A	AAAAGGATATATGGAGGTGATAATTGGATCCAATTATCACCTCCATATATCC							shSLC6A6-A	AAAAGGATATATGGAGGTGATAATTGGATCCAATTATCACCTCCATATATCC							shSLC6A6-A	AAAAGGATATATGGAGGTGATAATTGGATCCAATTATCACCTCCATATATCC							shSLC6A6-A	AAAAGGATATATGGAGGTGATAATTGGATCCAATTATCACCTCCATATATCC
shSLC6A6-B	GCTACAACAAGTACAAGTA														shSLC6A6-B	AAAAGCAGAGCTTTCATACTGAATTGGATCCAATTCAGTATGAAAGCTCTGC							shSLC6A6-B	AAAAGCAGAGCTTTCATACTGAATTGGATCCAATTCAGTATGAAAGCTCTGC							shSLC6A6-B	AAAAGCAGAGCTTTCATACTGAATTGGATCCAATTCAGTATGAAAGCTCTGC							shSLC6A6-B	AAAAGCAGAGCTTTCATACTGAATTGGATCCAATTCAGTATGAAAGCTCTGC							shSLC6A6-B	AAAAGCAGAGCTTTCATACTGAATTGGATCCAATTCAGTATGAAAGCTCTGC
shCdo1	ATTCGATCAATACAGGTATAC
shApoE	GACGGAAGTAAAGGCTTACAA
shCDO1	GGTCTCTGAACTGTAATTA
List of primer sequences used for RT-PCR
Gene	Primer Forward (5’-3’)	Primer Reverse (5’-3’)
β2M	ACCGGCCTGTATGCTATCCAGAA	AATGTGAGGCGGGTGGAACTGT
Slc6a6	GCACACGGCCTGAAGATGA	ATTTTTGTAGCAGAGGTACGGG
ACTB	AAGCCACCCCACTTCTCTCTAA	AATGCTATCACCTCCCCTGTGT
SLC6A6	GGAGAAGTGGTCTAGCAAGATCG	AGAAACGCACCTCCACCATTC
CDO1	TCCATTGGCTTACATCGAGTAGA	CCCGAAGTTGCATTTGGAGT
Cdo1	GGGGACGAAGTCAACGTGG	ACCCCAGCACAGAATCATCAG
Csad	CCAGGACGTGTTTGGGATTGT	ACCAGTCTTGACACTGTAGTGA
Pfkp	GGGACCATCATCGGTAGTGC	GTCCGCTCCACTCCTTTCG
ApoE	CTCCCAAGTCACACAAGAACTG	CCAGCTCCTTTTTGTAAGCCTTT
Gapdh	AGGTCGGTGTGAACGGATTTG	TGTAGACCATGTAGTTGAGGTCA
Eno1	TGCGTCCACTGGCATCTAC	CAGAGCAGGCGCAATAGTTTTA
Pkm	GTGGCTCGGCTGAATTTCTCT	CACCGCAACAGGACGGTAG
