# Supplementary material for: Taurine from tumour niche drives glycolysis to promote leukaemogenesis
Source: Nature. 2025 May 14;644(8075):263–72. doi: 10.1038/s41586-025-09018-7 (PMC12328231; doi:10.1038/s41586-025-09018-7)
Supplement: Supplementary file 4 — List of antibodies used. [file 41586_2025_9018_MOESM4_ESM.xlsx]

## Sheet: Supplementary Table 2
Supplementary Table 2: List of antibodies used
Flow cytometry
KLS sorting:
Antibody/Stain	Fluorophore	Clone	Vendor	Dilution	Catalog number
mIgG	-	-	Millipore-Sigma	1:100	18765-10mg
CD117 MicroBeads	-	-	Miltenyi	20uL/10M Cells	130-097-146
CD16/CD32	-	2.4G2	BD Bioscience	1:100	553141
CD3e	PE/Cy5	145-2C11	Invitrogen	2:100	15-0031-82
CD4	PE/Cy5	GK1.5	Invitrogen	2:100	14-0041-82
CD8	PE/Cy5	53-6.7	Invitrogen	2:100	15-0081-82
CD19	PE/Cy5	eBio1D3	Invitrogen	2:100	15-0193-82
B220	PE/Cy5	RA3-6B2	Invitrogen	2:100	15-0452-82
CD11b	PE/Cy5	M1/70	Invitrogen	2:100	15-0112-82
Gr1	PE/Cy5	RB6-8C5	Invitrogen	2:100	15-5931-81
Ter119	PE/Cy5	TER-119	Invitrogen	2:100	15-5921-82
ckit	APC	2B8	Invitrogen	3:100	17-1171-82
Sca1	PE/Cy7	D7	Invitrogen	3:100	25-5981-82
Primary bcCML sorting:
Antibody/Stain	Fluorophore	Clone	Vendor	Dilution	Catalog number
CD16/CD32	-	2.4G2	BD Bioscience	1:100	553141
NGFR	BV421	C40-1457	BD Bioscience	3uL/1M cells	562562
CD2	APC	RPA-2.10	Invitrogen	1uL/1M cells	17-0029-42
CD3e	PE/Cy5	145-2C11	Invitrogen	1uL/1M cells	15-0031-82
CD4	PE/Cy5	GK1.5	Invitrogen	1uL/1M cells	14-0041-82
CD8	PE/Cy5	53-6.7	Invitrogen	1uL/1M cells	15-0081-82
CD19	PE/Cy5	eBio1D3	Invitrogen	1uL/1M cells	15-0193-82
B220	PE/Cy5	RA3-6B2	Invitrogen	1uL/1M cells	15-0452-82
CD11b	PE/Cy5	M1/70	Invitrogen	1uL/1M cells	15-0112-82
Gr1	PE/Cy5	RB6-8C5	Invitrogen	1uL/1M cells	15-5931-81
Ter119	PE/Cy5	TER-119	Invitrogen	1uL/1M cells	15-5921-82
MSC sorting:
Antibody/Stain	Fluorophore	Clone	Vendor	Dilution	Catalog number
CD16/CD32	-	2.4G2	BD Bioscience	1:100	553141
CD3e	PE/Cy5	145-2C11	Invitrogen	1uL/1M cells	15-0031-82
CD4	PE/Cy5	GK1.5	Invitrogen	1uL/1M cells	14-0041-82
CD8	PE/Cy5	53-6.7	Invitrogen	1uL/1M cells	15-0081-82
CD19	PE/Cy5	eBio1D3	Invitrogen	1uL/1M cells	15-0193-82
B220	PE/Cy5	RA3-6B2	Invitrogen	1uL/1M cells	15-0452-82
CD11b	PE/Cy5	M1/70	Invitrogen	1uL/1M cells	15-0112-82
Gr1	PE/Cy5	RB6-8C5	Invitrogen	1uL/1M cells	15-5931-81
Ter119	PE/Cy5	TER-119	Invitrogen	1uL/1M cells	15-5921-82
CD45	APC-Ef780	30-F11	Invitrogen	1uL/100uL	47-0451-82
CD31	BV421	390	Biolegend	1uL/100uL	102423
Sca1	PE/Cy7	D7	Invitrogen	1uL/100uL	25-5981-82
CD51	PE	RMV-7	Biolegend	1uL/100uL	104106
Sca Depletion:
Antibody/Stain	Fluorophore	Clone	Vendor	Dilution	Catalog number
CD16/CD32	-	2.4G2	BD Bioscience	1:100	553141
Sca-1	PE	D7	Invitrogen	3:100	12-5981-82
mIgG	-	-	Millipore-Sigma	1:100	18765-10mg
PE MicroBeads	-	-	Miltenyi	20uL/10M Cells	130-048-801
Osteo-lineage Sort/Analysis:
Antibody/Stain	Fluorophore	Clone	Vendor	Dilution	Catalog number
mIgG	-	-	Millipore-Sigma	1:100	18765-10mg
APC MicroBeads	-	-	Miltenyi	20uL/10M Cells	130-090-855
CD16/CD32	-	2.4G2	BD Bioscience	1:100	553141
CD45	APC	30-F11	Invitrogen	1uL/1M cells	17-0451-82
Ter119	APC	TER-119	Invitrogen	1uL/1M cells	17-5921-82
CD31	PE/Cy7-BV421	390	Invitrogen/Biolegend	1uL/1M cells	25-0311-82/102423
CD51	PE	RMV-7	Biolegend	1uL/1M cells	104106
Sca-1	BV421-PE/Cy7	D7	Invitrogen	1uL/1M cells	404-5981-82/25-5981-82
CD140a	PE/Cy5	APA5	Biolegend	1uL/1M cells	135920
HSC Analysis
Antibody/Stain	Fluorophore	Clone	Vendor	Dilution	Catalog number
CD16/CD32	-	2.4G2	BD Bioscience	1:100	553141
CD45.1	eF450	A20	Invitrogen	2:100	48-0453-82
CD45.2	APCeF780/eF450	104	Invitrogen	2:100	47-0454-82/48-0454-82
CD3e	PE/Cy5	145-2C11	Invitrogen	2:100	15-0031-82
CD4	PE/Cy5	GK1.5	Invitrogen	2:100	14-0041-82
CD8	PE/Cy5	53-6.7	Invitrogen	2:100	15-0081-82
CD19	PE/Cy5	eBio1D3	Invitrogen	2:100	15-0193-82
B220	PE/Cy5	RA3-6B2	Invitrogen	2:100	15-0452-82
CD11b	PE/Cy5	M1/70	Invitrogen	2:100	15-0112-82
Gr1	PE/Cy5	RB6-8C5	Invitrogen	2:100	15-5931-81
Ter119	PE/Cy5	TER-119	Invitrogen	2:100	15-5921-82
Sca-1	PE	D7	Invitrogen	3:100	12-5981-82
ckit	APC	2B8	Invitrogen	3:100	17-1171-82
CD150	PE/Cy7	TC15-12F12.2	Biolegend	3:100	115914
CD48	eF450-FITC	HM48-1	Invitrogen	3:100	48-0481-82/11-0481-82
Hematopoetic Progenitor Analysis:
Antibody/Stain	Fluorophore	Clone	Vendor	Dilution	Catalog number
CD45.1	eF450	A20	Invitrogen	2:100	48-0453-82
CD45.2	APCeF780/eF450	104	Invitrogen	2:100	47-0454-82/48-0454-82
CD3e	PE/Cy5	145-2C11	Invitrogen	2:100	15-0031-82
CD4	PE/Cy5	GK1.5	Invitrogen	2:100	14-0041-82
CD8	PE/Cy5	53-6.7	Invitrogen	2:100	15-0081-82
CD19	PE/Cy5	eBio1D3	Invitrogen	2:100	15-0193-82
B220	PE/Cy5	RA3-6B2	Invitrogen	2:100	15-0452-82
CD11b	PE/Cy5	M1/70	Invitrogen	2:100	15-0112-82
Gr1	PE/Cy5	RB6-8C5	Invitrogen	2:100	15-5931-81
Ter119	PE/Cy5	TER-119	Invitrogen	2:100	15-5921-82
ckit	APC	2B8	Invitrogen	3:100	17-1171-82
Sca1	PE/Cy7	D7	Invitrogen	3:100	25-5981-82
CD16/CD32	PE	93	Invitrogen	3:100	12-0161-81
CD34	FITC	RAM34	Invitrogen	3:100	11-0341-82
Myeloid/Lymphoid/Erythroid Analysis:
Antibody/Stain	Fluorophore	Clone	Vendor	Dilution	Catalog number
CD45.1	BV421	A20	Invitrogen	2:100	48-0453-82
CD45.2	APCeF780/eF450	104	Invitrogen	2:100	47-0454-82/48-0454-82
CD16/CD32	-	2.4G2	BD Bioscience	1:100	553141
CD11b	APC	M1/70	Invitrogen	2:100	17-0112-83
Gr-1	PE/Cy7	RB6-8C5	Invitrogen	2:100	25-5931-82
Ter119	PE	TER-119	Invitrogen	2:100	12-5921-83
B220	PE/Cy5-APCcy7	RA3-6B2	Invitrogen	2:100	25-0452-82/ 56-0452-82
CD3	FITC	17A2	Invitrogen	2:100	11-0032-82
Mouse LSC analysis:
Antibody/Stain	Fluorophore	Clone	Vendor	Dilution	Catalog number
CD16/CD32	-	2.4G2	BD Bioscience	1:100	553141
NGFR	BV421	C40-1457	BD Bioscience	3uL/1M cells	562562
CD2	FITC	RPA-2.10	Invitrogen	1uL/1M cells	11-0029-42
CD3e	PE/Cy5	145-2C11	Invitrogen	1uL/1M cells	15-0031-82
CD4	PE/Cy5	GK1.5	Invitrogen	1uL/1M cells	14-0041-82
CD8	PE/Cy5	53-6.7	Invitrogen	1uL/1M cells	15-0081-82
CD19	PE/Cy5	eBio1D3	Invitrogen	1uL/1M cells	15-0193-82
B220	PE/Cy5	RA3-6B2	Invitrogen	1uL/1M cells	15-0452-82
CD11b	PE/Cy5	M1/70	Invitrogen	1uL/1M cells	15-0112-82
Gr1	PE/Cy5	RB6-8C5	Invitrogen	1uL/1M cells	15-5931-81
Ter119	PE/Cy5	TER-119	Invitrogen	1uL/1M cells	15-5921-82
CD150	PE/Cy7	TC15-12F12.2	Biolegend	3:100	115914
Flt3	PE	A2F10	Invitrogen	1uL/1M cells	12-1351-82
Sca-1	APC	D7	Invitrogen	1uL/1M cells	17-5981-82
Human Primary Cell Analysis:
Antibody/Stain	Fluorophore	Clone	Vendor	Dilution	Catalog number
CD16/CD32	-	2.4G2	BD Bioscience	1:100	553141
CD45	APC	2D1/HI30	Invitrogen	1uL/1.5M cells	17-9459-41
CD34	PE	581	BD Bioscience	1uL/1.5M cells	555822
CD38	BV421	HIT2	BD Bioscience	1uL/1.5M cells	562444
CD11b	APCCy7	M1/70	Invitrogen	1uL/1.5M cells	47-0112-82
CD19	BV421	HIB19	BD Bioscience	1uL/1.5M cells	562440
CD33	PE	WM53	BD Bioscience	1uL/1.5M cells	555450
Apoptosis/Necrosis Analysis:
Antibody/Stain	Fluorophore	Clone	Vendor	Dilution	Catalog number
CD16/CD32	-	2.4G2	BD Bioscience	1:100	553141
7-AAD	7-AAD	-	BD Bioscience	01:50:00	559925
Annexin V	PE/Cy7	-	Biolegenend	01:50:00	640950
Cell Cycle Analysis:
Antibody/Stain	Fluorophore	Clone	Vendor	Dilution	Catalog number
CD16/CD32	-	2.4G2	BD Bioscience	1:100	553141
7-AAD	7-AAD	-	BD Bioscience	01:50:00	559925
BRDU	APC	-	BD Bioscience	2mg/mL per injection	552598
Intracellular:
Antibody/Stain	Fluorophore	Vendor	Dilution	Catalog number
Phospho mTOR	unconjugated	Cell signalling	1:1000	2971S
Donkey anti-Rabbit IgG (H+L) Highly Cross-Adsorbed Secondary Antibody	Alexa Fluor™ 488	Invitrogen	1:2000	A-21206
Western Blot
Antibody/Stain	Vendor	Dilution	Catalog number
Phospho mTOR	Cell signalling	1:1000	2971S
mTOR	Cell signalling	1:1000	2983S
B-actin	Cell signalling	1:1000	4967S
Phospho-p70S6K	Cell signalling	1:1000	9205S
p70S6K	Cell signalling	1:1000	2708T
Phospho-eIF4B (Ser422)	Cell signalling	1:1000	3591S
eIF4B	Cell signalling	1:1000	3592S
Anti-rabbit IgG, HRP-linked Antibody	Cell signalling	1:2000	7074
Anti-mouse IgG, HRP-linked Antibody	Cell signalling	1:2000	7076
alpha Tubulin Antibody (DM1A)	Abcam	1:3000	ab7291
IHC:
Antibody/Stain	Fluorophore	Vendor	Dilution	Catalog number
CDO1 Polyclonal	unconjugated	Proteintech	1:100	12589-1-AP
Anti-Sp7 / Osterix antibody [EPR21034]	unconjugated	Abcam	1:1000	ab209484
Peroxidase AffiniPure™ Donkey Anti-Rabbit IgG (H+L)	-	JacksonImmunoResearch	1:1000	711-035-152
IF:
Antibody/Stain	Fluorophore	Vendor	Dilution	Catalog number
mTOR	unconjugated	Cell signalling	1:250	2983S
1D4B anti-LAMP1	unconjugated	DHSB	1:400	1D4B-C
DAPI	-	Invitrogen	1:1000	D3571
Donkey anti-Rabbit IgG (H+L) Highly Cross-Adsorbed Secondary Antibody	Alexa Fluor™ 488	Invitrogen	1:500	A-21206
Donkey anti-Rat IgG (H+L) Highly Cross-Adsorbed Secondary Antibody	Alexa Fluor™ 647	Invitrogen	1:500	A78947
