# Supplementary material for: Taurine from tumour niche drives glycolysis to promote leukaemogenesis
Source: Nature. 2025 May 14;644(8075):263–72. doi: 10.1038/s41586-025-09018-7 (PMC12328231; doi:10.1038/s41586-025-09018-7)
Supplement: Supplementary file 5 — Source Data Fig. 1 [file 41586_2025_9018_MOESM5_ESM.xlsx]

## Sheet: Figure 1e
	Mouse 1	Mouse 2	Mouse 3
Naive	2.37	4.78	2.11
Initiation	5.76	4.31	2.63
Expansion	11	5.45	8.53
End	14.7	14.3	19.3

## Sheet: Figure 1f
	Mouse 1	Mouse 2	Mouse 3
Naive	5.25	9.22	5.3
Initiation	15.7	6.27	6.18
Expansion	17.9	15.2	17.9
End	27.3	29.6	32.1
