# Supplementary material for: Taurine from tumour niche drives glycolysis to promote leukaemogenesis
Source: Nature. 2025 May 14;644(8075):263–72. doi: 10.1038/s41586-025-09018-7 (PMC12328231; doi:10.1038/s41586-025-09018-7)
Supplement: Supplementary file 6 — Source Data Fig. 2 [file 41586_2025_9018_MOESM6_ESM.xlsx]

## Sheet: Figure 2b
	Days elapsed	≥11.14 (n=81)	<11.14 (n=80)	1 = event
	455	1		0 = no event
	609	1
	580	1
	273	0
	731	1
	1706	1
	731	1
	822	1
	303	1
	59	0
	1	0
	184	1
	1673	0
	61	1
	212	1
	456	1
	1	1
	487	0
	334	0
	243	1
	393	0
	153	1
	577	1
	184	1
	882	0
	365	1
	242	1
	1	1
	489	1
	518	1
	699	0
	1798	0
	1186	0
	153	1
	215	1
	90	1
	1	1
	31	1
	184	1
	245	1
	30	0
	28	0
	1	1
	31	1
	59	0
	90	0
	1492	0
	153	1
	273	1
	1127	0
	1	1
	31	1
	122	1
	1402	1
	181	1
	61	1
	915	1
	1431	1
	214	1
	608	1
	30	1
	1	1
	671	1
	366	1
	2284	0
	761	1
	31	1
	123	1
	792	1
	153	0
	366	1
	61	0
	641	0
	273	1
	854	1
	212	0
	31	1
	243	1
	822	1
	366	1
	304	1
	1035		0
	1216		0
	577		1
	973		1
	245		0
	393		0
	396		0
	2220		0
	577		1
	183		1
	486		1
	1581		0
	638		0
	365		1
	1216		0
	792		0
	699		0
	638		0
	1885		0
	304		0
	243		0
	150		1
	1401		1
	945		1
	181		0
	306		0
	31		1
	1642		1
	457		0
	1157		0
	274		1
	489		1
	122		1
	335		1
	455		0
	245		1
	151		1
	1551		0
	792		1
	1249		0
	335		1
	1		1
	671		0
	305		1
	306		1
	89		1
	2861		0
	212		1
	485		1
	517		1
	214		1
	427		1
	304		1
	1581		0
	365		1
	275		1
	31		1
	215		1
	1		1
	2496		0
	1		1
	1826		0
	243		0
	212		1
	792		1
	1887		0
	1		1
	822		1
	1430		0
	1581		0
	30		1
	1		1
	2100		0
	28		1
	150		0
	30		1
	304		1
	1735		0
	1277		0
	699		0

## Sheet: Figure 2c
	condition	Sample	SLC6A6
	AML	AML10	653.983
		AML11	133.304
		AML1	627.137
		AML2	971.727
		AML3	446.276
		AML4	626.622
		AML5	1005.36
		AML6	718.704
		AML7	784.593
		AML8	321.848
		AML9	1074.31
	bcCML	bcCML10	522.199
		bcCML1	1441.81
		bcCML2	1453.3
		bcCML3	302.083
		bcCML4	483.44
		bcCML5	450.552
		bcCML6	313.501
		bcCML7	201.298
		bcCML8	477.006
		bcCML9	801.451
	Normal	BM1	252.538
		BM2	228.285
		BM3	311.924
		BM4	263.61
		BM5	242.062
		BM6	252.923
		BM7	290.536

## Sheet: Figure 2e
	MDS			sAML
	Mean	SEM	N	Mean	SEM	N
	0.596667	0.280416	3	6.53333	1.735	3
	1.99	0.445084	3	8.12	4.00843	3
	4.64667	3.17538	3	8.84667	4.00138	3
	3.43333	2.01396	3	5.40333	1.26057	3
	4.68	1.02328	3	6.99667	1.0232	3

## Sheet: Figure 2g
	AML-Dx			AML-Rel
	Mean	SEM	N	Mean	SEM	N
	0.17667	0.045092	3	0.863333	0.589435	3
	0.117633	0.053202	3	1.05633	0.670754	3
	0.076667	0.027301	3	1.105	0.671349	3
	2.31	1.77975	3	5.77	3.03896	3
	3.28333	2.65338	3	11.9767	2.02574	3

## Sheet: Figure 2i
	(left)
	shLACZ	shCDO1
	84000	20000
	96000	22500
	108000	25000
	144000	68000
	126000	80000
	160000	80000
	140000	60000
	150000	100000
	180000	120000
	210000	100000
	150000	100000
	(right)
	shLACZ	shCDO1
	0.857143	0.257143
	1.02857	0.342857
	1.11429	0.342857

## Sheet: Figure 2j
	Normal	Leukemia
	0.00619363	0.0094906
	0.00381837	0.00873617
	0.00539295	0.00881529
	0.00551257	0.00611924
	0.00411248	0.00818022

## Sheet: Figure 2k
	Days elapsed	B6 & CDOfl/fl	Cdo1fl/fl Prrx1-Cre
	16	1		1 = event
	17		1	0 = no event
	17		1
	19		1
	21		1
	13	1
	13	1
	13	1
	16	1
	16	1
	14		1
	14		1
	17		1
	17		1
	17		1
	13	1
	14	1
	16	1
	17		1
	17		1
	15	1
	15	1
	15	1
	15	1
	19		1
	14	1
	15	1
	17	1
	19		1
	21		1
	14	1
	19	1
