# Supplementary material for: Taurine from tumour niche drives glycolysis to promote leukaemogenesis
Source: Nature. 2025 May 14;644(8075):263–72. doi: 10.1038/s41586-025-09018-7 (PMC12328231; doi:10.1038/s41586-025-09018-7)
Supplement: Supplementary file 7 — Source Data Fig. 3 [file 41586_2025_9018_MOESM7_ESM.xlsx]

## Sheet: Figure 3a
	TauT+/+	TauT-/-
	1.29403	0.00171837
	0.733406	0.000865612
	1.05369	0.000874701

## Sheet: Figure 3b
	TauT+/+	TauT-/-
	148.984	28.648
	86.664	39.16
	135.637	38.184
	141.491	41.1973
	147.637	0
	173.571	0

## Sheet: Figure 3d
	Days elapsed	TauT+/+	TauT-/-	1 = event
	13	1		0 = no event
	15	1
	15	1
	16	1
	16	1	1
	17	1
	17		1
	18	1	1
	19	1
	19	1
	19	1
	19	1
	19		1
	20		1
	23		1
	24		1
	25	1
	27		1
	31		1
	60		0
	60		0

## Sheet: Figure 3e
	TauT+/+	TauT-/-
	82	39
	78	30
	86	36

## Sheet: Figure 3f
	Days elapsed	TauT+/+	TauT-/-	1 = event
	14	1		0 = no event
	15	1
	15	1
	15	1
	16	1
	17	1
	17	1
	17	1
	17	1
	19	1
	20		1
	20	1
	27		1
	30		1
	34		1
	35		1
	48		1
	70		0
	70		0
	70		0
	70		0

## Sheet: Figure 3g
	TauT+/+	TauT-/-
	23	4
	16	3
	29	1

## Sheet: Figure 3h
	TauT+/+	TauT-/-
	42080220	562394
	37070148	500927
	34371780	448247
	38132228	534650
	29861766	195150
	29696666	233873
	33029214	205330
	33242816	237333

## Sheet: Figure 3j
	Days elapsed	TauT+/+	TauT-/-	1 = event
	17	1		0 = no event
	19	1
	19	1
	19	1
	20	1
	21	1
	21	1
	21	1
	21	1
	22	1
	22	1
	22		1
	22		1
	23	1
	23		1
	23		1
	23		1
	23	1
	23		1
	25	1
	27		1
	27		1
	27	1
	28		1
	28		1
	29	1
	35		1
	60	0
	60		0
	60		0
	60		0
	60		0
	60		0
	60		0
	60		0
	60		0
	60		0

## Sheet: Figure 3k
	TauT+/+	TauT-/-
	25492800	181972
	24535502	173876
	24476130	180472
	22114782	212188

## Sheet: Figure 3l
	TauT+/+	TauT-/-
	24	6
	18	8
	22	8

[truncated: 4 more sheets: Figure 3n, Figure 3o, Figure 3p, Figure 3q]
