# Supplementary material for: Taurine from tumour niche drives glycolysis to promote leukaemogenesis
Source: Nature. 2025 May 14;644(8075):263–72. doi: 10.1038/s41586-025-09018-7 (PMC12328231; doi:10.1038/s41586-025-09018-7)
Supplement: Supplementary file 8 — Source Data Fig. 4 [file 41586_2025_9018_MOESM8_ESM.xlsx]

## Sheet: Figure 4c
	None	LNGFR
	0.834036	0.261415
	0.870183	0
	0	0
	0	0
	0	0.293247
	0	0.219606
	0	0.359989
	0	0
	0	0
	0	0
	0	0
	0	0.677546
	2.28188	0
	0	0
	0	0
	0	0
	0	0
	0	0.490352
	0	0.240368
	0	0
	0	0
	0	0
	0	0.642926
	0	0.414341
	0	1.32259
	0	0.394318
	0	0
	0	0.776879
	0	0
	0	0.738121
	0	0.614199
	0	0.445434
	0	0.467824
	1.44615	0.851126
	0	0.553492
	0	0
	0	0
	0	0
	0	0
	0	0.216715
	0	0
	0	0
	0	0.65
	0	0.37698
	0	0.636261
	0	0
	0	0
	0	0.681383
	0	0.725864
	0	0
	0	0.795527
	0	0
	0	0.460003
	0	0.595973
	0	0.353835
	0	0
	0	0
	0	0.636345
	0	0
	0	0
	0	0
	0	0
	0	0
	0	0
	0	0
	0	0.354583
	0	0
	0	0.17428
	0	0
	0	0.345234
	0	0
	0	0
	2.05804	0.463016
	0	0
	0	0
	0	0.250934
	0	0
	0	0
	0	0.395915
	0	0
	0	1.23918
	0	0
	0	0
	0	0.698464
	0.824571	0
	0	0
	0	0
	0	0.422929
	0	0.657081
	0	1.16565
	0	0.390636
	0	0
	0	1.24567
	0.615604	0
	0	0
	0	0
	0	0
	0	0.952323
	0	0.500101
	0.784572	0.402266
	0	0
	0	0
	1.82677	0
	0	0.21791
	0	0
	0	0.449917
	0	0.295086
	0	0.746805
	0	0
	0	0
	0	0
	0.728645	0
	0	0.706692
	0	0.783214
	0	0.382215
	0	0.524046
	0	0
	0	0
	0	0.447919
	0	0
	0	0
	0	0
	0	0.43001
	0	0
	0	0.616623
	0	0
	0	0.331985
	0	0
	0	0
	0	0
	0	0
	0	0.379157
	0	0.249787
	0	0.576939
	0	0.550943
	0	0.76179
	0	0
	0	0.554847
	0	0
	0.665707	0.264587
	0	0
	0.449198	0.5959
	0	0.322448
	0	0.389841
	0	0.92531
	0	0.693798
	0	0.365901
	0	0.262325
	0.417624	0
	0	0
	0.701244	0
	0	0
	0	0.898459
	2.42986	0
	0	0
	1.71075	0
	0	0
	0	0
	0	0
	0	0
	0	0.416231
	0	0
	0	0
	0	0
	0	0.526313
	0	0
	0	0.328235
	0	2.51059
	0	0
	0	0
	0.950226	0.29556
	0	0
	0	1.00063
	0	0.496338
	0	0
	0	1.09555
	0	0
	0	0
	0	0
	0	0.57646
	0	0
	0	0.39563
	0	1.03703
	0	0
	0	0
	0	0.457433
	0	0.24975
	0	0
	0	0.608227
	0	1.091
	0	0.454556
	0	0.31143
	0.92554	0.987757
	0	0
	0	0
	0	0
	0	0
	0	0
	0	0.79722
	0	0
	0	0
	0	0.764433
	0	0
	0	0.451446
	0	0
	0	0.258372
	0	0
	0	0
	0	0.298691
	0	0.387585
	0	0
	0	0
	0	0.350601
	0	0
	0	0.382897
	0	0
	0	0.605096
	0	0.44229
	0	0
	1.01174	0
	0	0
	0	0
	0	0
	0	0.436289
	0	0.750524
	0	0
	0	0.738706
	0	1.14581
	0	0
	0	0.298412
	0	0.400446
	2.37724	0
	0	0
	0.505836	0
	0	0
	0	0.266438
	1.00193	0.311577
	0	0
	0.764402	0
	0	0
	0	0
	0	0
	0	0
	0	0.831758
	0	0.66446
	0	0
	0	0
	0.668678	0
	0	0
	0	0
	0	0.508068
	0	0.255301
	0	0.893398
	0	1.06886
	0	0
	0	0
	0	0
	0	0.835044
	0	0
	0	0.466668
	0	0.183881
	0	0
	0	0
	0	0
	0	0.293542
	0	0.859933
	0	0.760377
	0	1.16519
	0	0
	0	0.445393
	0	0.530217
	0	0
	0	0.403673
	0	0.357957
	0	0.437881
	0	0.374679
	0	0
	0	0
	0	0
	0	0
	0.405815	0
	0	0.975298
	0	0
	0	0
	0	0
	0	0.470109
	0	0.400511
	0	0.463475
	0	1.33282
	0.699915	0.336804
	0	0
	1.90036	0
	0	0
	0	1.21166
	1.21984	0.369332
	0	0
	0	0.652438
	0.625221	0
	0	0.741241
	0	0
	0.746747	0
	0	0
	0	0.420726
	0	0
	0	0
	0	0
	0	0.434594
	0	0
	0	0.619917
	0	0
	0	0
	0	0
	0	0.442429
	0	0
	0	1.17222
	0.6944	0
	0	0.607141
	0	0.723906
	0	1.38289
	0	0.24247
	0	0
	0	0
	0	0.653233
	0	0
	0	0
	0	0.955511
	0	0
	0	0.779873
	0	0
	0	0.356243
	0	0
	0	0
	0	0.685218
	0	0
	0.374084	0
	0	0.302985
	0	0.673148
	0	0.548141
	0	0
	0	0.437939
	0	0.538372
	0	0
	0	0.425947
	0	0
	1.20515	0
	0	0
	0	0
	0	0
	0	0.393799
	0	0.734464
	1.52066	0
	0	0
	0	0
	0	0
	0	0.41476
	0	0.290918
	0	1.59812
	0	0.199266
	0	0.882458
	0	0
	0	0
	0	0
	0.714565	0.652718
	0	1.46403
	0.530966	0
	0	0.348135
	0	0
	0	0
	0	1.49875
	1.60625	0.425671
	0	0
	0	0
	0	0.194553
	0	0
	1.50074	0
	0	0.342998
	0	0.847298
	0	0
	0	0
	0	0
	0	0
	0	0.529427
	0	0
	0	0.605814
	0	0
	0	0
	0	0
	0	0
	0	0
	0	0
	0	0
	0	0
	0	0
	0	0.68451
	0	0.420996
	0	0
	0	0
	0	0
	0	1.59338
	0	1.42313
	0	0
	0	0
	0	0
	0	0
	0	0
	0	0
	0	0
	0	0.607864
	0	0.730676
	0	0.244556
	0	0.543893
	0	1.07006
	2.23434	0.577298
	0	0
	0	1.59238
	0	0
	0	1.99076
	0	0
	0	0
	0	0
	0	0.488641
	0	0
	0	0.703093
	0	0
	0	0.747653
	0	0
	0	0.581075
	0	0
	0	0
	0	0
	0	0.836648
	0	0
	0	0.461624
	0	0
	0	0.860109
	0	0.35304
	0	0.917974
	0	0
	0	0.321496
	0	1.20132
	0	0
	0	1.01476
	0	0
	0	0.493202
	0	0
	0	0
	0	0
	0	0.461624
	0	0.490487
	0	0
	0	0
	0	0.397646
	0.741615	1.17099
	0	0.639184
	0	0
	0	0.348515
	0	0
	0	0
	0	0
	0	0.657663
	0	0
	0	0.309932
	0	0.613286
	0	0.370578
	0	0
	0	0.321111
	0	0
	0	0
	0.439995	0.718763
	0	0
	0	0
	0	0
	0	0
	0	0
	1.93756	0
	0	0
	0	0.410537
	0	0
	0	0
	0	0
	0	0
	0	0.66337
	0	0.30029
	0.525286	0.487633
	0	0.415651
	0	0
	0	0.705212
	0	0.202156
	0	0.432646
	0	0.386402
	0	0.333224
	0	0
	0	0
	0	0
	0	1.06214
	0	0.384716
	0.846423	0
	0	0
	0	0
	2.22619	0.356551
	0	0.749585
	0	0
	1.20704	0.845948
	0	0.242914
	0	0.703471
	0	0
	0	0.27537
	0	0
	0	1.58772
	0	0
	0	1.54602
	0	0
	0	0
	0	0.520919
	0	0
	0	1.07824
	0	0
	0	0.682531
	0	0.56472
	0.621608	0.349574
	0.835364	0
	0	1.08438
	0.626111	0
	0	0.382393
	0.855223	0
	0	0
	0	0.239823
	0	0
	0	0
	0	0.403946
	0	0.256665
	0	0.453277
	0	0
	1.82808	1.08364
	0	0.434805
	0	0.404517
	0	0
	0	0.218469
	0	0
	0	0.350303
	0	0.481409
	0	0
	0	0
	0	0
	0	0.200626
	0	0.973835
	0	0
	0	0
	0	0.48122
	0	0
	0	0
	0	0.993183
	0	0
	0	0.660025
	0	0
	0	0
	0	0.791634
	0	0
	0	0.259586
	0	0
	0	0
	0.754182	0
	0	1.03235
	0	0
	0	0.31326
	0	0.622808
	0	0.621489
	0	0
	0	0
	0	0
	0	0
	0	0.283737
	0	0.465993
	0	0
	0	0
	0	1.37441
	0	0
	0	0
	0	0.900969
	0	0.845853
	0	0
	0	0
	0	0.498472
	0	0.455662
	0	0.719798
	0	0
	0	0
	0	0
	0	0.281997
	0	0
	1.13567	0
	0	0.621768
	0	0
	0	0.254146
	0	0.466491
	0	0.286206
	0	0
	0	0.249337
	0	0.510639
	0	1.26449
	0	0.238182
	0	0.915317
	0	0
	0	0
	0	0
	0	0.467646
	0	0
	0	0
	0	0
	0	1.68953
	0.626111	0.345041
	0	0
	0	0
	0	0.778596
	0.412176	0
	0	0
	0	0.90806
	0	0
	0	0
	0	0
	0	0
	0	0.343891
	0	1.10529
	0	0
	0.891017	0
	0	0.600007
	0	0.363989
	0.458137	0.231545
	0	0.527497
	0	0
	0	0.67472
	0	0
	0	0
	1.84898	1.7951
	0	0.255912
	0	0
	0	0.286421
	0	0.618118
	0	0.381522
	0	0
	0	0
	0	1.23117
	0	0.189645
	0.441952	0
	0	0
	0	0
	0	0.330722
	0	0.519438
	0	0
	0	0
	0	0
	0	0.484764
	0	0.507264
	0	0
	0	0
	0	0.424095
	0	0
	0	0.493761
	0	0
	0	0.377643
	0	0
	0	0
	0	1.28941
	0	0
	1.26104	1.00193
	0	0
	0	0.367779
	0	0.824823
	0	0.405265
	0	0.644105
	0	0
	0	0
	0	0.230403
	0	0
	0	0
	0	0
	0	0
	0	0.873551
	0	0
	0	0.264144
	0	0.591869
	0	0.232442
	0	0
	0	0.365185
	0	0.216155
	0	0
	0	0.893398
	0	0
	0	0.723883
	0	0
	0	0
	0	0
	0	0.289409
	0	0
	0	0.288258
	0	0.40402
	0	0
	0	0
	0	0
	0	1.90343
	0	0
	0	0.180919
	0	0
	0	0
	0	0.34295
	1.06974	0.661746
	0	0
	0	0
	0	0
	0	0
	0	0.627857
	0	0.26238
	0	0
	0	0
	0	0.830003
	0	0.409038
	0	0.658269
	0	0
	0	0
	0	0.466247
	0	0.65782
	0	0
	0	0.824859
	0	0.265293
	0	0.746144
	0	0
	0	0
	0	0.82594
	0	0
	1.90181	0
	0	0.76065
	0	0
	0	0.394696
	0	0
	0	0.496728
	0	0
	1.13467	0
	0	0
	0	0
	0	0.495597
	0	0
	0	0.667358
	0	0
	0	0
	0	0
	0	0
	0	0.281502
	0	0
	0	0
	0	0.330226
	0	0.428765
	0	0
	0	0.722377
	0	0
	0	0.760964
	0	1.28757
	0.686857	0.757989
	0	0
	0	0
	0	0
	0	0
	1.35396	0
	0	0
	0	0
	0	0
	0	0
	0	0
	0	1.71298
	0.865294	0
	0	0
	0	0.286099
	0	0
	0	0
	0	2.2864
	0.458907	0
	0	0.409047
	0	0
	0	1.26486
	0	0
	0	0
	0	0
	0	0
	1.05646	0
	0.598952	0
	0	0
	0	0
	0	0
	0	0.28243
	0	0
	0	0
	0	0.376635
	1.27666	0.328649
	0	0.414411
	0	0
	0	0
	0	0
	0	0.416231
	0	0.413282
	0	0
	0.821561	0.65403
	0	0
	0	0.282045
	0	0
	0	0
	1.60869	1.19598
	0	0
	0	0
	0	0
	1.50917	0.317197
	0	0.21518
	2.22766	0
	0	0.601401
	1.65615	0
	0	0.512136
	0	0.379966
	0	0
	0	0.336164
	0	0
	0	0
	0	0
	0	0.631298
	0	0
	0	0.443686
	0	0
	0	0
	1.38912	0
	0.877914	0
	0	0.52554
	0	0.360054
	0	0
	0	0.504923
	0	0
	0	1.40295
	0	0.991936
	0.626922	0.748034
	0	0
	0	0.489507
	1.43508	0
	0	0
	0	0
	0	0
	0.923247	0
	0	0.23788
	0	0
	0	0
	0	0.915092
	0	0.301101
	0	0.566923
	0	0.717346
	0	0
	0	0.400267
	0	0
	0	0.684364
	0	0
	0	0.244064
	0.879478	0
	0	0
	0	0.336976
	0	0
	0	0.307054
	0	0.345174
	0	0.304547
	0	0
	0	0
	0	0
	0	1.03762
	0	0.32943
	0	0
	0	0
	0	0
	0	0.238125
	0.92279	0
	0	0
	0	0.405999
	0	0
	0	0
	0	0
	0	0
	0	0
	0	0
	0	0
	0	0
	0	0
	0	0.363748
	0	0.408285
	0	0
	0	0.329227
	0	0.405582
	0	0.297064
	0	0
	0	0
	0	0
	0	0
	0	0
	1.06768	0
	0.767327	0.57103
	0	0
	0	0
	0	0
	0	0
	0	0.229442
	0	0
	0	0
	1.7384	0
	0	0
	0	0.835346
	0	1.18373
	0	0.362004
	0	0
	0.888397	0
	0	0
	0	0
	0	0.359897
	0	0
	0	0
	0	0.625463
	0	0.984245
	0	0
	0	0.530678
	0.744186	0
	0	0.335708
	0	0
	0	0
	0	0
	0	0
	0	1.0556
	0	0
	0	0
	0	0
	0	0.612279
	0	0
	0	0.644664
	0	0
	0	0
	0	0
	0	0.63624
	0	0
	0	0.39957
	0	0.335208
	1.99872	0
	0	0
	0	0
	0	0
	0	0
	0	0
	0	0
	0	0
	0.957188	0
	0	0
	0	0.32159
	0	0.42087
	0	0
	1.32163	1.19341
	0.807233	0.681745
	0.823996	0
	0	0.735367
	0	0.335686
	0	0.501715
	0	0
	0	0.283648
	0	0
	0	0.332475
	0	0
	0	0.258063
	0	0.293533
	0	0.325412
	0	0
	0	0
	0	0
	0	0.623717
	0.389081	0.47599
	0	0
	0	0
	0	0
	0	0.31321
	0	0
	0.62986	0.327195
	0	0
	0.901751	0.374523
	0	0
	1.34027	0
	0.686955	0
	0	0
	1.14202	0
	0	0.283689
	0	0
	0	0.312362
	0	0
	0	0
	0	0
	0	0.55085
	0	0
	0	0.849207
	0	0.210942
	0	0
	0	0
	0.872041	0.371748
	0	0.312835
	0	0
	0	0
	0	0
	0	0
	0	0
	0.867531	0
	0	0.779042
	0	0.5959
	1.95923	0
	0	0
	0	0
	0	0.969717
	0	0.28619
	0	0.264615
	0	0
	0	0
	0	0
	0	0
	0	0
	0	0.63532
	0	0.737665
	0	0
	0	0
	0	0
	0	0.367165
	0	0.326925
	0	0
	0	0
	0	0
	0	0
	0	0
	0	0
	0	0.722677
	0	0
	0	0
	0	0
	0	0
	0	0
	0	0
	0	0
	0	0
	0	0
	0.31252	0.284558
	0.40475	0
	0	0
	0	1.35162
	0	0
	0	0
	0	0
	0	0
	0	0
	0	0
	0	0
	0	0.356025
	0	0.457561
	0	0
	0.677014	0
	0	0
	0	0
	0	0
	0	0.441169
	0	0
	0	0
	1.02542	0
	0	0
	0	0.395202
	0	0
	0	0
	0	0
	0.677617	0.723687
	0	0.494472
	0	0
	0	0
	0	0
	0	0
	0	0
	0	0
	0	0
	0	0.542381
	0	0.533489
	0.868333	0
	0	0
	0	0.626394
	0	0
	0	0.270852
	0	0.385934
	0	0
	0	0
	0	0.921148
	0	0.714298
	0	0
	0	0
	0.60062	0
	0	0
	0	0
	0	0.45771
	0	0
	0	0
	0	0
	0	0
	0	0
	0	0
	0	0.524103
	0	0
	0	0.306249
	0	0.449608
	0	0.391317
	0	0
	0	0
	0	0
	0	0.436164
	0	0
	0	0
	0	0.250732
	0	0.376076
	0	0
	0	0
	0	0
	0	0
	0	0
	0	0
	0	0
	0	0
	0	0
	0	0.721425
	0	0
	0	0.733703
	0	1.31701
	0	0
	0	0
	0	0.492892
	0	0.658988
	0	0
	0	0.585661
	0	0
	0	0
	0	0
	0	0.752131
	0	0.472212
	0	0
	0	0
	0	0.262998
	0	0
	0	0
	0	0
	0	0.372884
	0	0.362482
	0	0
	0	0.321163
	0	0.757597
	0	0.959815
	0.723769	0.466081
	0	0.224042
	0	0.419187
	0	0.352474
	0	0
	0	0
	0	0
	0.486206	0.872365
	0	0
	0	0.694877
	0	0
	0	0
	0	0.572155
	0	0
	0	0.676998
	0	0
	0	0
	0	0
	0	0
	0	0
	0	1.79176
	0	0
	0	0
	0	0
	0	0
	0	0
	0	0
	0	0
	0	0.433255
	0	0
	0	0
	0	0
	0	0
	0	1.28929
	0	0
	0	0.291679
	0.599026	0.254947
	0	0
	0	0
	0	0.516053
	0	0
	0	0.381861
	0	0.341979
	1.78554	0
	0	0
	0	0
	0	0
	0	0.541403
	0	0
	0	0.368795
	0	0.482831
	0	0
	0	0
	0	0
	0	0.866411
	0	0
	0	0.796039
	0	0
	0	0
	0	0.331075
	0.379325	0
	0	0.559578
	0	0
	1.24128	0
	0	0.202083
	0	0
	0	0
	0	0
	0	0
	0.812496	0.295296
	0	0.428635
	0	0.274761
	0	0
	0	0
	0	0.476962
	0	0
	0	0
	0	0
	0	0
	0	0
	0	0.285976
	0	0.553225
	0	0
	0	0
	0.789659	0
	0	0.622048
	0	0.786032
	0	0
	0	0
	1.0375	0
	0	0.630742
	0.712811	0.641837
	0.874275	0.702014
	0	0.330116
	0	0.536052
	0.379193	0
	0	1.15705
	0	0.702802
	0	0.520849
	0	0.436773
	0	0
	1.61846	0
	0	0
	0	0.538907
	0	0
	0	0
	0	0
	0	0
	0	0
	0	0
	0	0
	0	0
	0	0
	0	0
	0	0.372884
	0	0
	0	0.367424
	0	0
	0	0.65191
	0	0
	0	0.429401
	0	0
	0	0
	0	0
	0	0.744999
	1.23918	0
	0	0
	0	0.675099
	0.74436	0
	0	0
	1.51843	0.648963
	0	0
	0	0.425579
	0	0
	0	0
	0	0
	0	0
	0	0
	0	0.729729
	0	0
	0	2.05388
	0	0
	0	0
	0	0.310874
	0	0
	0	1.43095
	0	0
	0	0
	0	0.505249
	0	0
	0	0
	0	0
	0	0
	0.764096	0.419848
	0	0.723578
	0	0.308717
	0	0.751479
	0	0
	0	0
	0	0.474793
	0	0
	0	0
	0	0.313894
	0	0
	0	0.310894
	0	0.3249
	0	0
	0	0
	0	0.942033
	0	0
	0	0
	0	0
	0	0
	0	0
	0	0.999975
	0	0
	0	0
	0	0
	0	0
	0	0
	0	0
	0	0
	0	0.74017
	0	0
	1.01443	1.84314
	0	0.691302
	0	0
	0	0.417217
	0	0.61186
	0	0.512082
	0	0.24742
	0	0
	0	0
	0	0
	0	0
	0	0
	0	0.251639
	0	0.518378
	0	0.598435
	0.654429	0
	0	0.389419
	0	0.362867
	0	0
	0	0
	0	0
	0	0
	0	0.416847
	0	0
	0	0
	0	0
	0	0
	0	0
	0	0
	0	0.332375
	0	0.737466
	0	1.49645
	0	0.756095
	0	0
	0	1.15676
	0	0.821597
	0	0.762994
	0	0.410546
	0	0
	0	0.58515
	0	2.47232
	0	0.431773
	0	0
	0	0
	0	0
	0	0.499565
	0	1.01606
	0	0.468032
	0	0.477949
	0.515428	0
	0	0
	0	0.306098
	0.822419	0
	0	0.256864
	0	0.375705
	0	0.257836
	0	0
	0	0
	0	2.49514
	0	0
	0	0.413351
	0	0
	0.97844	0.853749
	0	1.45523
	0	0
	0	0
	0	0
	0	0
	0	0.203598
	0	0
	0	0
	0.33174	0
	0	0
	0	1.60149
	0	0
	0	1.29388
	0	0
	0	0
	0	0
	0	0
	1.05573	0
	0	1.02554
	0	0
	0	0.579828
	0	0
	0	0
	0	0
	0	0
	0	0
	0	0.365651
	0	0.333224
	0	1.26104
	0	0.824445
	0	0
	0.823709	0.293489
	0	0
	0	1.0229
	0	1.28049
	0	0.446475
	0	0
	0	0
	0	0
	1.30892	0
	0	0
	0	0.442449
	0.861883	0
	0	0
	0	0
	0	0
	0	0
	0	0.431508
	0	0.315954
	0	0.286768
	0.371385	0.562811
	0	0
	0	0
	0	0
	0	0
	0	0
	0	0.314641
	0	0.472393
	0	0.407088
	0	0
	0	0.641071
	1.96659	0.200079
	0	0
	0	0
	0	0
	0	0
	0	0.35013
	0	0.55461
	0	0.871556
	0	0.803843
	0	0
	0	0
	0	0
	0	0.479339
	0	1.46557
	0	0.597735
	0	0
	0	0.583447
	0	0
	0	0
	0	0
	0	0.323163
	0	0.779916
	0	0.384133
	0	0.979027
	0	0
	0	0
	0	0.15537
	0	0.595626
	0	0.316216
	0	0
	0	0
	0	0
	0	0.323163
	0	0
	0	0
	0	0
	0	0
	0	0
	0	0
	0	0
	0	0
	0	0
	0	0
	0	1.70926
	0	0.249193
	0	0
	0	0
	0	0
	0	0
	0	0
	0	0
	0	0
	0	0
	0	0.609526
	0	0.616328
	0	0
	0	0
	0	0.450143
	0	0
	0.809751	0.946593
	0	1.13139
	0	0.596559
	0	0
	0	0
	0	0
	0	0
	0	0
	0	0
	0	0.9638
	0	0
	0	0
	0	0
	0	0
	0	0.285458
	0	0.672037
	0	0
	0	0.268351
	0	0.277624
	0	0
	0	0
	0	0
	0	0.517158
	0	0.158315
	0	0
	0	0.708964
	1.5634	0
	0	0.410982
	0	0
	0	0
	0.654296	0
	0	0
	0	0
	0	0.343223
	0	0
	0	0.228431
	0	0
	0	0
	0	0
	0	0
	0	0
	0	0
	0	0.536361
	0	0.284885
	0	0
	0	0
	0	0
	0	0.444086
	0	0
	0	0
	0	0.598066
	0	0
	0	0
	0	0.54004
	0	0.949448
	0	0.342843
	0	0
	0	0.234556
	0	0.261353
	0	0
	0	0.224933
	0.800112	0.612821
	0	0
	0	0
	0	0.303644
	0	0
	0	0
	0	1.65959
	0	0.916921
	0	0.471871
	0	0
	0	0
	1.19937	0
	0	0
	0	0
	0	0.410699
	0	0.604399
	0	0
	0	0
	0	0.30573
	0	0
	0	0
	0	0
	0	0
	0	0.386947
	0	0.38879
	0.356962	0
	0	0.664368
	0	0
	0	0.775738
	0	0
	0	0
	0	0
	0	0.307883
	0	0
	1.09483	0
	0	0.315051
	1.11722	0
	0	0
	1.19389	0
	0	0
	0	0
	0	0.324878
	0	0
	0	0.992969
	0	0
	0	0
	0	0
	0	0
	0	0
	0.684949	0
	0	0
	0	0
	0	0
	0	0.506464
	0	0
	0	1.07686
	0	0
	0	0
	0	1.10249
	0	0
	0	0.444448
	0	0
	0	0.324135
	0	0
	0	2.30755
	0	0
	0	0.950226
	0	0
	0	0
	0	0.377773
	0	0.329468
	0	0
	0	0
	0	0.391798
	0	1.74715
	0	0
	0	1.45819
	0	0
	0	0
	0	0
	0	0
	0	0
	0	0
	0	0.652284
	0.295754	0.39405
	0	0
	0	0
	0	0
	0	0
	0	0.806923
	0	0
	0	0.682406
	0	0
	0	0
	0	0
	0	0
	0.527298	0
	0	0
	0	0
	0	0
	0	0.2424
	0	0.492335
	0	0.543378
	0	0.355871
	0	1.21265
	0	0
	0	0
	0	0.267211
	0	0
	0	0
	0	0
	0	0.556272
	0	0
	0	0
	0	0.471056
	0	0.691584
	0	0.39008
	0	0
	0	0
	0	0
	0	0
	0	0
	0	1.06398
	0	0.367533
	1.42039	0
	0	0
	0	0.427722
	0	0
	0	0.507936
	0	0.832932
	0	0
	0	0.449136
	0	1.46021
	0	0.47755
	0	0.717668
	0	0
	0	0.537601
	0	0
	0	0.521085
	0	0.480477
	0	0
	0	0
	0	0
	0	0.863823
	0	0
	0.977405	0
	0	0
	0	0.273355
	0	0
	0	0
	2.28109	0.432162
	0.293993	0
	0	0.558504
	0	0
	0	0
	0	0
	0.664895	0.338907
	0	0
	0	0
	0	0.922729
	0	0.370272
	0	0.319858
	0	0.320416
	0	0
	0	1.04869
	0	0
	0	0
	0	0
	0	0.426149
	0	0
	0	0
	0	0
	0	0
	0	0.516135
	0	0
	0	0.283098
	0	0
	2.09777	0
	0	0
	0	0.726847
	0	0
	0	0
	0	0
	0	0.344405
	0	0
	0.724783	0
	0	0.631339
	0	0.243289
	0	0
	0	0
	0	0.239523
	0	0
	0	0
	0	0.455799
	0	0
	0	1.73898
	0	0
	0	0.256559
	0	0.438583
	0	0
	0	0.42123
	0	0.462929
	0	0
	0	0.22949
	0	0
	0	0.291456
	0	1.68281
	0	0
	0	1.43508
	0	0
	0	1.37324
	0	0.483823
	0	0.363161
	0	0
	0	0.654296
	0	0.719069
	0	0
	0	0.560045
	0	0
	0	0.254094
	1.43961	0.297064
	0	0
	0	0
	0	0
	0	0.527868
	0	0
	0	0
	0	0
	0	0
	0	0.327163
	0	0.413351
	0	0.839489
	0	0
	0	0.400486
	0	0.796217
	0	0.28545
	0	0
	0	0
	0	0
	0	0.412521
	0	0.203319
	0	0
	0	0
	0	0
	0	0.361912
	0	0
	0	0
	0	0
	0	0.371079
	0	0.530678
	0	1.60848
	0	0.585238
	0	0
	0	0
	0	0
	0	0.506634
	0	1.6186
	0	0
	0	0
	0	1.40465
	0	0.260941
	0	0
	0	1.79694
	0	0
	0	0
	0	0
	0	0
	1.20523	0
	0	0
	0	0
	0	0
	0	0
	0	0.306571
	0	0
	0	0.809233
	0	0
	0	0.188217
	0	0
	0	0.745173
	0	0
	0	0.352286
	0	0.622988
	0	0.754257
	0	0.467401
	0	0
	0	0
	0	0.744128
	0	0.31658
	0	0
	0	0.33918
	0	0.51383
	0	0.519093
	0	0
	0	0
	0	0.444468
	0	0.530937
	0	0
	0	0.458843
	0	0.368424
	0	0
	0	0.693347
	0	0
	0	0.66524
	0	0
	0	0.41789
	0	0
	0	0.320675
	0	0
	0	0
	0	0.5193
	0	0.463519
	0	0
	0	0
	0	0
	0	0
	0.962058	0.643312
	0	0
	0	0.509032
	0	0.498244
	0	0.72109
	0.78574	0
	0	0.88051
	0	0.50321
	0	0.330325
	0	0.850101
	0	0
	0	0
	0	0.240647
	0	0
	0	0
	0	0.697374
	0	0
	0	0
	0	0.942989
	0	0
	0	0.308132
	0	0
	0	0
	0	0
	0	0.557896
	0	0
	0	0
	0	1.01454
	0	0
	0	0.323828
	0	0
	0	0
	0	0.404103
	0	0
	0	0
	0	0.394176
	0	0
	0	0
	0	0.275622
	0	0
	0	0
	0	0
	0	0
	0	0
	0	0.662656
	0	0.27114
	0	0
	0	1.7903
	0	0
	0	0
	0	0
	0	0
	0	0
	0	0.334733
	0	0.347634
	0.293759	0
	0	0
	0	0
	0	0
	0	0
	0.356307	0
	0	0.372168
	0	0
	0	0
	0	0
	0	0.703351
	0	0.67224
	0	0.215207
	0	0.352839
	0	0.629614
	0.413819	0.474082
	1.7497	0.592085
	0	0
	0	0
	0	0.37966
	0	0
	0	0
	0	0.389449
	0	0
	0	0
	0	0
	0	0.376693
	1.03259	0
	0	0
	0	0
	0	0.327519
	0	0.353709
	0	0.362455
	0	0
	0	0
	0	0
	1.10115	0
	0	0.791849
	0	0
	0	0
	0.299411	0
	0	0.543575
	0	0.407072
	0	0
	0	0.547111
	0	0
	0	0.358307
	0	0
	0	0.544348
	0	0.364338
	0	0
	0	0
[truncated: 5,166 more rows]

## Sheet: Figure 4d
	(left)
	TAG	CTRLDMSO	0.1uM	0.5uM	1uM
		1.05	0.75	0.4125	0.09375
		0.9375	0.76875	0.375	0.1125
		1.0125	0.7125	0.3375	0.09375
		1.01351	0.324324	0.0810811	0
		0.972973	0.405405	0.202703	0
		1.01351	0.283784	0.121622	0
	(right)
	GES	CTRLwater	100uM	1mM
		1.17391	0.0652174	0
		1.17391	0.195652	0.130435
		0.652174	0.0652174	0
		1	0.388889	0.333333
		0.888889	0.388889	0.222222
		1.11111	0.5	0.166667

## Sheet: Figure 4e
	(left)
	TAG	CTRLDMSO	0.1uM	0.5uM	1uM
		1.03758	1.45822	1.09366	0.64498
		1.06562	1.40213	1.00953	0.673023
		0.897364	1.40213	1.1217	0.616938
		0.92	1.76	1.2	0.92
		1	1.84	1.2	1.04
		1.08	1.76	1.28	0.96
	(right)
	GES	CTRLwater	100uM	1mM	5mM
		0.986014	1.09091	1.11189	1.04895
		0.944056	1.11189	1.1958	1.06993
		1.06993	1.02797	1.15385	1.09091
		1	1.02206	1.08824	1.02941
		0.970588	1.07353	1.11765	0.970588
		1.02941	1.05147	1	1.05882

## Sheet: Figure 4f
	DMSO	0.5uM ABT	0.1uM TAG	0.1uM TAG+0.5uM Ven	0.5uM TAG	0.5uM TAG+0.5uM Ven	1uM TAG	1uM TAG+0.5uM Ven
	0.891892	0.324324	0.405405	0.162162	0.324324	0	0.162162	0
	1.13514	0.324324	0.405405	0.162162	0.162162	0	0.162162	0
	0.972973	0.243243	0.324324	0.0810811	0.162162	0	0.162162	0
	0.96	0.24	0.72	0.2	0.56	0.08	0.36	0.04
	1	0.28	0.72	0.16	0.52	0	0.44	0
	1.04	0.4	0.8	0.2	0.56	0.04	0.4	0

## Sheet: Figure 4g
	DMSOWater	0.1uM Ven	0.5uM Ven	100uM GES	1mM GES	0.1uM Ven+ 100uM GES	0.1uM Ven+ 1mM GES	0.5uM Ven+ 100uM GES	0.5uM Ven+ 1mM GES
	1.01087	0.652174	0.440217	0.472826	0.326087	0.440217	0.293478	0.244565	0.146739
	0.929348	0.570652	0.407609	0.456522	0.293478	0.391304	0.277174	0.179348	0.163043
	1.05978	0.554348	0.48913	0.423913	0.375	0.407609	0.228261	0.228261	0.146739
	0.909091	0.409091	0.0454545	0.590909	0.363636	0.318182	0.272727	0.136364	0.0909091
	1.04545	0.409091	0.181818	0.590909	0.409091	0.318182	0.272727	0.0909091	0
	1.04545	0.363636	0.136364	0.636364	0.5	0.363636	0.227273	0.181818	0.0454545

## Sheet: Figure 4h
	(left)
		Effect	CI Pt 1	CI Pt 2
	0.1 mM Ven/100 mM GES 72.01	0.41304	0.63228
	0.1 mM Ven/1000 mM GES 72.01	0.2663	0.26398
	0.5 mM Ven/100 mM GES 72.01	0.21739	0.06278
	0.5 mM Ven/1000 mM GES 72.01	0.15217	0.0267
	0.1 mM Ven/100 mM GES 92.01	0.33333		0.79129
	0.1 mM Ven/1000 mM GES 92.01	0.25758		0.61591
	0.5 mM Ven/100 mM GES 92.01	0.13636		1.15147
	0.5 mM Ven/1000 mM GES 92.01	0.04545		0.33168
	(right)
		(D)2/(Dx)2 GES	(D)2/(Dx)2 ABT Pt 1	(D)2/(Dx)2 ABT Pt 2
	0.1 mM Ven/100 mM GES 72.01	0.493009	0.13927
	0.1 mM Ven/1000 mM GES 72.01	0.240952	0.023031
	0.5 mM Ven/100 mM GES 72.01	0.007117	0.05566
	0.5 mM Ven/1000 mM GES 72.01	0.009718	0.017079
	0.1 mM Ven/100 mM GES 92.01	0.029735		0.761562
	0.1 mM Ven/1000 mM GES 92.01	0.094804		0.521102
	0.5 mM Ven/100 mM GES 92.01	0.000808		1.15067
	0.5 mM Ven/1000 mM GES 92.01	0.00019		0.331494

## Sheet: Figure 4i
	shLacZ	shSLC6A6-A
	1.28571	0.571429
	0.642857	0.357143
	1.07143	0.357143
	1.09091	0.204545
	1.22727	0.409091
	0.681818	0.477273
	0.948387	0.135484
	1.10323	0.116129
	0.948387	0.0774193

## Sheet: Figure 4j
	shLacZ	shSLC6A6-A
	1.18731	1.07855
	0.942598	0.851964
	0.870091	1.29607
	0.950226	1.10633
	1.04525	1.0181
	1.00452	0.882353
	1.06818	1.06818
	0.977273	0.954545
	0.954545	1.02273

## Sheet: Figure 4l
	shLacZ	shSLC6A6-A
	1.85169	0.520892
	1.11572	0.00806542
	0.0325977	1.99955
	0.827644	0
	1.17236	0.0491257
	0.54321	0.207407
	1.45679	0.018198
	1.07692	0.529915
	0.923077	0

## Sheet: Figure 4m
	shLacZ	shSLC6A6-A
	0.003054	0.045807
	2.96047	0.000635
	0.036476	0.070407
	0.923913	0.75
	1.34783	0.230978
	0.728261	0.253804
	0.409556	0.269137
	0.396392	0.023403
	2.19405	2.574
	0.344058	1.69884
	1.65594	0.429
	2	48.7879
	0	1.39394
