# Supplementary material for: Taurine from tumour niche drives glycolysis to promote leukaemogenesis
Source: Nature. 2025 May 14;644(8075):263–72. doi: 10.1038/s41586-025-09018-7 (PMC12328231; doi:10.1038/s41586-025-09018-7)
Supplement: Supplementary file 9 — Source Data Fig. 5 [file 41586_2025_9018_MOESM9_ESM.xlsx]

## Sheet: Figure 5c
	G3P		3PG		Pyruvate
	TauT+/+	TauT-/-	TauT+/+	TauT-/-	TauT+/+	TauT-/-
	50697.8	99896.7	1.06194e+07	1.13461e+07	49958628	16438480
	37437.3	112270	1.30519e+07	1.1423e+07	32051500	19880868
	62682.5	63817	1.4516e+07	1.03341e+07	24900788	20437180
	241475	24407	18146475	8.22747e+06	30029330	12026952
	181258	23334.3	1.51458e+07	7.81507e+06	23068192	10307602
	369139	34197.9	1.9568e+07	1.0434e+07	30110738	9689311
	46899.7	60860.3	1.03071e+07	7.3147e+06	18975204	11521371
	93106.8	14537.4	1.05443e+07	8.19418e+06	12923794	9441508
	0	50452.6	1.25304e+07	7.07381e+06	20679644	9822153
	40330.2		1.06459e+07		25981288
	32808.4		9.8673e+06		28255400
	183006		1.04955e+07		22958032
	166379		1.16526e+07		13000314
	104294		1.55108e+07		19378244
	116564		1.27696e+07		29427816
	42975.4		8.23612e+06		11720578

## Sheet: Figure 5d
	Time (minutes)	TauT+/+					TauT-/-
	1.407	60.3902	42.7668	60.6941	40.2297	50.6421	25.9087	26.4895	33.0836	22.1006	24.3043
	6.12146	50.7567	39.0488	55.565	29.4082	50.0433	20.3624	23.9698	29.9225	19.9188	22.6067
	10.8378	51.2571	38.1813	55.6323	29.6251	49.724	20.2142	24.1367	30.1036	20.2399	22.8321
	15.6374	164.984	117.143	176.118	112.975	146.823	52.5182	57.9107	78.2411	65.782	86.8825
	20.3517	166.311	127.969	173.986	115.473	140.976	55.4094	63.9981	80.2097	65.6704	87.4814
	25.0683	162.497	126.057	174.641	113.349	140.55	57.7744	67.9524	81.3185	70.474	89.1846
	29.8513	207.306	170.095	234.553	150.863	238.683	73.4644	124.637	153.461	131.723	132.635
	34.5672	225.179	184.956	237.375	158.735	222.524	78.5656	129.804	149.492	131.757	138.111
	39.2859	226.101	184.721	229.584	158.266	212.495	81.1831	128.879	146.552	129.595	130.67
	44.0755	41.8862	68.5143	63.0287	21.3711	53.4031	20.281	29.9768	25.4999	22.6734	31.4805
	48.7942	42.4128	61.5155	56.5134	31.524	52.0212	19.5839	23.15	24.2374	20.3616	27.0845
	53.5117	37.4527	51.3625	50.4639	27.6079	42.5542	17.4677	22.472	24.0979	20.2054	23.2832

## Sheet: Figure 5e
		TauT+/+																		TauT-/-
	Glycolysis	0.983224	1.06647	1.09503	0.815146	1.09905	0.999758	0.941317	1.27567	0.650713	1.21634	0.895934	0.961345	0.954414	1.02991	1.01568	1.43219	0.915687	0.652123	0.758432	0.776798	0.894799	0.756377	0.946982	0.735504	0.502724	0.371584	0.391776	0.568961	0.475543	0.623022	0.716458	0.795799	0.539911	1.02719	0.741958	0.653385
	Glycolytic Capacity	0.730476	1.14154	1.17696	0.951037	1.09695	1.00183	0.901202	1.14719	0.765825	1.13579	0.82776	1.12343	0.809213	1.098	1.09279	1.40832	0.879809	0.711873	0.631238	0.971943	1.05252	1.0323	0.955752	0.84593	0.512992	0.375839	0.657583	0.802781	0.704837	0.682908	0.752874	0.956413	0.620599	0.929105	0.672171	0.540125
	Glycolytic Reserve	0.18377	1.30392	1.35416	1.24498	1.09242	1.00632	0.814432	0.934681	0.956233	1.00255	0.714995	1.39154	0.477695	1.25344	1.26887	1.38635	0.846802	0.766845	0.35611	1.39405	1.39368	1.62914	0.97472	1.08478	0.535201	0.382875	1.09726	1.18955	1.08412	0.781966	0.836024	1.32314	0.804859	0.838901	0.607973	0.435944

## Sheet: Figure 5f
	TauT+/+	TauT+/+1mM pyruvate	TauT-/-	TauT-/-1mM pyruvate
	29	21	10	20
	30	23	13	25
	32	20	14	24
	16	24	11	14
	25	20	9	19
	27	20	11	17

## Sheet: Figure 5g
	TauT+/+ DMSO	TauT+/+80uM Oleyl taurine	TauT+/+ 80uM palmitoyl taurine	TauT-/- DMSO	TauT-/- 80uM Oleyl taurine	TauT-/- 80uM palmitoyl taurine
	1	1.16216	1.18919	0.459459	0.918919	0.972973
	0.972973	1.08108	1.18919	0.513514	0.945946	1.02703
	1.02703	1.18919	1.24324	0.486486	1.02703	0.918919
	0.9375	1.03125	0.84375	0.46875	0.84375	0.78125
	1.09375	0.9375	0.9375	0.53125	0.625	0.84375
	0.96875	0.875	0.9375	0.40625	0.8125	0.84375

## Sheet: Figure 5j
	HALLMARK_MYC_TARGETS_V2	HALLMARK_UNFOLDED_PROTEIN_RESPONSE	HALLMARK_MYC_TARGETS_V1	HALLMARK_MTORC1_SIGNALING	HALLMARK_ANGIOGENESIS	HALLMARK_CHOLESTEROL_HOMEOSTASIS
	58	112	199	200	36	74

## Sheet: Figure 5m
	TauT+/+	TauT-/-
	p-mTOR
	0.806077	0.407822
	1.33205	0.395353
	1.07762	0.868566
	0.784255	0.355481
	0.64288	0.442168
	1.45068	0.251727
	1.00872	0.457261
	0.927059
	0.970658
	p-Eif4b
	0.926857	0.397534
	1.27072	0.256283
	0.717706	0.370344
	0.813223
	1.2715
	p-S6K
	0.575208	0.0550217
	1.65024	0.0209093
	1.47178	0.297802
	0.302774	0.0215034
	1.32051	1.11144
	1.48087	0.819181
	1.13741	0.438001
	0.734266
	0.326941

## Sheet: Figure 5n
	TauT+/+DMSO	TauT+/+1nM Rapamycin	TauT+/+10nM Rapamycin	TauT+/+100nM Rapamycin	TauT-/-DMSO	TauT-/-1nM Rapamycin	TauT-/-10nM Rapamycin	TauT-/-100nM Rapamycin
	1	0.918919	0.702703	0.27027	0.459459	0.432432	0.459459	0.486486
	0.972973	0.891892	0.72973	0.324324	0.513514	0.405405	0.432432	0.405405
	1.02703	0.864865	0.675676	0.297297	0.486486	0.432432	0.486486	0.432432
	0.9375	0.75	0.5	0.21875	0.46875	0.3125	0.46875	0.3125
	1.09375	0.71875	0.65625	0.28125	0.53125	0.34375	0.5	0.375
	0.96875	0.625	0.53125	0.3125	0.40625	0.4375	0.40625	0.3125

## Sheet: Figure 5o
	TauT+/+	TauT+/+2uM- MHY1485	TauT-/-	TauT-/-2uM-MHY1485
	1.04819	1.19277	0.361446	0.542169
	0.993976	1.08434	0.307229	0.46988
	0.957831	1.12048	0.325301	0.506024
	1	1.12195	0.47561	0.646341
	0.95122	1.08537	0.365854	0.780488
	1.04878	1.07317	0.439024	0.682927

## Sheet: Figure 5p
	TauT+/+Vector	TauT+/+RagA (Q66L)	TauT+/+Rheb(Q64L)	TauT -/-Vector	TauT-/-RagA (Q66L)	TauT-/-Rheb(Q64L)
	0.94898	0.918367	1.34694	0.306122	1.04082	0.704082
	1.04082	1.04082	1.16327	0.214286	0.979592	0.704082
	1.0102	1.10204	1.22449	0.27551	1.0102	0.765306
	0.9	0.8625	1.125	0.225	0.75	0.525
	0.975	0.9	1.275	0.3	0.675	0.6
	1.125	0.9	1.1625	0.2625	0.9	0.525
	0.969231	1.10769	1.01538	0.323077	0.784615	0.646154
	0.923077	1.01538	1.15385	0.461538	0.923077	0.830769
	1.10769	1.2	0.969231	0.369231	1.01538	0.646154

[truncated: 1 more sheets: Figure 5s]
