# Supplementary material for: Taurine from tumour niche drives glycolysis to promote leukaemogenesis
Source: Nature. 2025 May 14;644(8075):263–72. doi: 10.1038/s41586-025-09018-7 (PMC12328231; doi:10.1038/s41586-025-09018-7)
Supplement: Supplementary file 10 — Source Data Extended Data Fig. 1 [file 41586_2025_9018_MOESM10_ESM.xlsx]

## Sheet: Extended Data Fig.1a
	Days	Recipient	1 = event
	12	1	0 = no event
	13	1
	13	1
	15	1
	15	1
	13	1
	13	1
	16	1
	13	1
	13	1
	13	1
	14	1
	14	1

## Sheet: Extended Data Fig.1b
	Days elapsed	Engraftment
	0	0
	2	0.019
	4	0.018
	7	4.19
	9	17.9
	11	54.2
	14	72.8

## Sheet: Extended Data Fig.1e
		Arteriolar			Sinusoidal
	Naive	1.62	3.86	1.87	98.4	96.1	98.1
	Initiation	6.31	4.27	1.5	93.7	95.7	98.5
	Expansion	1.67	2.15	6.59	98.3	97.9	93.4
	End	69.3	73.5	73.6	30.7	26.4	26.4
