# Supplementary material for: Taurine from tumour niche drives glycolysis to promote leukaemogenesis
Source: Nature. 2025 May 14;644(8075):263–72. doi: 10.1038/s41586-025-09018-7 (PMC12328231; doi:10.1038/s41586-025-09018-7)
Supplement: Supplementary file 11 — Source Data Extended Data Fig. 4 [file 41586_2025_9018_MOESM11_ESM.xlsx]

## Sheet: Extended Data Fig.4a
	Days elapsed	≥9.32 (n=81)	<9.32 (n=80)	1 = event
	455	1		0 = no event
	1	1
	1798	0
	243	1
	456	1
	31	1
	1	1
	1673	0
	212	1
	366	1
	212	1
	487	0
	365	1
	1	0
	153	1
	273	1
	242	1
	273	1
	577	1
	306	1
	1	1
	183	1
	123	1
	608	1
	61	1
	1	1
	59	0
	1	1
	365	1
	393	0
	1	1
	28	0
	366	1
	1	1
	243	1
	31	1
	1401	1
	1492	0
	61	1
	31	1
	1431	1
	518	1
	427	1
	184	1
	153	1
	915	1
	122	1
	671	1
	90	1
	214	1
	1	1
	334	0
	2100	0
	304	1
	31	1
	699	0
	90	0
	335	1
	641	0
	580	1
	31	1
	609	1
	1	1
	1186	0
	1127	0
	150	1
	304	1
	1581	0
	517	1
	212	0
	273	0
	215	1
	577	1
	1826	0
	1216	0
	215	1
	393	0
	245	1
	1402	1
	89	1
	792	0
	1887		0
	822		1
	455		0
	731		1
	577		1
	214		1
	2284		0
	365		1
	181		1
	151		1
	274		1
	882		0
	1706		1
	2861		0
	30		1
	486		1
	366		1
	489		1
	28		1
	1		1
	854		1
	792		1
	122		1
	699		0
	153		1
	30		0
	638		0
	699		0
	1216		0
	305		1
	396		0
	184		1
	31		1
	1551		0
	2496		0
	304		0
	31		1
	1581		0
	181		0
	30		1
	275		1
	303		1
	150		0
	245		1
	2220		0
	457		0
	1581		0
	243		0
	822		1
	306		0
	59		0
	1249		0
	638		0
	945		1
	335		1
	731		1
	1642		1
	1035		0
	761		1
	30		1
	184		1
	485		1
	671		0
	153		0
	212		1
	1277		0
	245		0
	1430		0
	1		1
	1735		0
	1885		0
	489		1
	822		1
	243		0
	61		0
	304		1
	1157		0
	792		1
	792		1
	973		1

## Sheet: Extended Data Fig.4b
	condition	Sample	LDLR
	AML	AML10	278.686
		AML11	212.16
		AML1	41.3765
		AML2	259.393
		AML3	95.2878
		AML4	315.307
		AML5	357.054
		AML6	169.107
		AML7	113.454
		AML8	15.9858
		AML9	325.133
	bcCML	bcCML10	348.458
		bcCML1	2.67002
		bcCML2	2583.29
		bcCML3	769.475
		bcCML4	438.549
		bcCML5	235.071
		bcCML6	281.292
		bcCML7	301.435
		bcCML8	231.065
		bcCML9	555.18
	Normal	BM1	172.333
		BM2	110.283
		BM3	164.392
		BM4	87.1348
		BM5	130.41
		BM6	246.986
		BM7	188.209

## Sheet: Extended Data Fig. 4d
	shLacZ	shApoE
	0.779145	0.0150769
	1.39732	0.0296406
	0.823534	0.0179994

## Sheet: Extended Data Fig. 4e
	shLacZ	shApoE
	71500	25000
	102500	40500
	62500	40000
	57000	51750
	39000	24750
	112500	30000
	75000	30000
	100000	27000

## Sheet: Extended Data Fig. 4f
	shLacZ	shApoE
	37	23
	40	21
	39	23
	73	26
	60	30
	57	26

## Sheet: Extended Data Fig. 4g
	None	BCR-ABL + Nup98-HoxA9
	0.806074	1.96355
	0.90955	1.76823
	1.36395	1.88513

## Sheet: Extended Data Fig. 4n
	MDS			sAML
	Mean	SEM	N	Mean	SEM	N
	0.034993	0.032797	3	0.006288	0.003369	3
	0.034797	0.028168	3	0.193333	0.189297	3
	0.001192	0.000526	3	0.03	0.01249	3
	0.009006	0.001722	3	0.010092	0.009863	3
	0.009851	0.009697	3	0.074953	0.085351	3

## Sheet: Extended Data Fig. 4p
	AML-Dx			AML-Rel
	Mean	SEM	N	Mean	SEM	N
	0.003333	0.002887	3	0.063333	0.049329	3
	3.39e-05	5.87e-05	3	0.153333	0.050332	3
	0.023	0.028583	3	0.051733	0.085113	3
	0.001323	0.000387	3	0.012357	0.00678	3
	0.000805	0.000777	3	0.463333	0.230723	3
