# Supplementary material for: Taurine from tumour niche drives glycolysis to promote leukaemogenesis
Source: Nature. 2025 May 14;644(8075):263–72. doi: 10.1038/s41586-025-09018-7 (PMC12328231; doi:10.1038/s41586-025-09018-7)
Supplement: Supplementary file 12 — Source Data Extended Data Fig. 5 [file 41586_2025_9018_MOESM12_ESM.xlsx]

## Sheet: Extended Data Fig.5b
	Cdo1
	Day 0	Day 3	Day 6	Day 11	Day 14
	0.866546	3.66315	10.4245	4.08577	4.07376
	1.2195	4.50991	12.7655	4.67346	4.23166
	0.913957	5.68481	13.4058	5.52962	5.72504
	Csad
	Day 0	Day 3	Day 6	Day 11	Day 14
	0.748697	2.22669	2.68222	2.46044	1.88729
	0.962643	2.16035	3.77872	2.30496	2.59721
	1.28866	3.16382	4.14034	2.90477	3.33969

## Sheet: Extended Data Fig.5c
	Murine
	Day 0	Day 7	Day 14
	5.02	49.65	35.12
	2.21	44.69	35.79
	8.12	21.85	26.09
	Human
	Day 0	Day 7	Day 14
	28	43.02	50.32
	30.93	43.52	24.4
	25.91	41.19	28.41

## Sheet: Extended Data Fig.5d
	Day 0	Day 6	Day 11	Day 14
	25.6	149.14	110.32	81.94
	82.36	123.52	109.72	91.36
	73.36	152.92	144.7	118.36

## Sheet: Extended Data Fig.5f
	shLacZ	shcdo1
	1.23989	0.00649432
	0.914324	0.00872126
	0.845783	0.00707573

## Sheet: Extended Data Fig.5g
	(left)
	shLacZ	shCdo1	shLacZ taurine	shCdo1taurine
	80000	40000	80000	88000
	80000	40000	100000	88000
	60000	40000	80000	66000
	80000	54000	100000	66000
	60000	24000	96000	60000
	60000	21000	108000	54000
	54000	21000	102000	66000
	(right)
	shLacZ	shCdo1	shLacZ taurine	shCdo1taurine
	1	0.291667	1.16667	0.583333
	1.04167	0.291667	1.20833	0.583333
	0.958333	0.208333	1.20833	0.5
	1.01205	0.325301	1.01205	0.86747
	1.04819	0.361446	1.04819	0.86747
	0.939759	0.289157	1.01205	0.903614

## Sheet: Extended Data Fig.5h
	shLACZ	shCDO1
	0.8154	0.1471
	1.216	0.1388
	0.9687	0.2116

## Sheet: Extended Data Fig.5k
	Cdo fl/fl	Cdo fl/fl PrxCre
	1.1294	0.0425
	0.917	0.0347
	0.9536	0.034

## Sheet: Extended Data Fig.5l
	Cdo1 fl/fl	Cdo1fl/fl Prrx1Cre
	7.89	18.8
	18.8	3.73
	16.4	6.78
	17
	10.9
	4.33
	4.33

## Sheet: Extended Data Fig.5m
	Cdo1 fl/fl	Cdo1fl/fl Prrx1Cre
	1.76	4
	3.4	3.68
	5.45	12.8
	2.87
	8.14
	4.24
	4.33

## Sheet: Extended Data Fig.5n
		Cdo1 fl/fl							Cdo1fl/fl Prrx1Cre
	Arteriolar	62.5	67.5	63.3	42.4	78.3	40.5	82.6	70.6	33.7	50
	Sinusodial	36.9	31.4	36.2	57	20.5	59	17.4	28.4	65.6	46.4

[truncated: 4 more sheets: Extended Data Fig.5o, Extended Data Fig.5p, Extended Data Fig.5q, Extended Data Fig.5r]
