# Supplementary material for: Taurine from tumour niche drives glycolysis to promote leukaemogenesis
Source: Nature. 2025 May 14;644(8075):263–72. doi: 10.1038/s41586-025-09018-7 (PMC12328231; doi:10.1038/s41586-025-09018-7)
Supplement: Supplementary file 13 — Source Data Extended Data Fig. 6 [file 41586_2025_9018_MOESM13_ESM.xlsx]

## Sheet: Extended Data Fig.6a
	(left)
	TauT+/+shLacZ	TauT+/+shCdo1	TauT-/-shLacZ	TauT-/-shCdo1
	60000	18300	18000	18000
	75000	25200	21250	21675
	50000	18000	10500	10500
	45000	14750	22500	11250
	40000	14750	21000	15000
	90000	7200	8000	16000
	(right)
	TauT+/+shLacZ	TauT+/+shCdo1	TauT-/-shLacZ	TauT-/-shCdo1
	1.05263	0.368421	0.210526	0.210526
	1	0.421053	0.157895	0.157895
	0.947368	0.421053	0.263158	0.315789
	1.22951	0.540984	0.344262	0.245902
	0.786885	0.245902	0.344262	0.295082
	0.983607	0.393443	0.245902	0.147541

## Sheet: Extended Data Fig.6b
	Days elapsed	TauT+/+	TauT-/-	TauT-/- + 10mg/mL Taurine	1 = event
	15	1			0 = no event
	15	1
	15	1
	17	1
	17	1
	15		1
	18		1
	21		1
	22		1
	24		1
	17			1
	20			1
	20			1
	20			1
	24			1
	16	1
	17	1
	18	1
	18	1
	18	1
	18		1
	21		1
	25		1
	61		1
	67		0
	20			1
	21			1
	21			1
	53			1
	67			0

## Sheet: Extended Data Fig.6c
	Taut +/+				Taut -/-
	Initiation	0.93	0.54	1.11	0.78	0.25	0.26	0.33	0.33
	End	46.75	40.6	23	15.6	16.9	30.5	31.3	21.6

## Sheet: Extended Data Fig.6d
	Taut +/+				Taut -/-
	Initiation	85180	93253	112302	43099	60121	65811	103952	127582
	End	9516	14887	26450	13035	8634	13364	21967	14748

## Sheet: Extended Data Fig.6e
	Frequency (left)
	Taut +/+				Taut -/-
	Initiation	2.22	3.89	1.17	1.6	0.97	1.65	3.11	2.03
	End	9.95	16.45	7.28	6.09	3.92	6.8	8.66	8.75
	Cell Number (right)
	Taut +/+				Taut -/-
	Initiation	297	779	324	418	420	772	570	396
	End	287	775	358	308	138	308	265	188

## Sheet: Extended Data Fig.6f
	Frequency (left)
	Taut +/+				Taut -/-
	Initiation	4.95	6.22	2.1	6	3.16	4.55	5.49	4.4
	End	9.46	14.6	8.695	8.06	4.8	8.81	8.76	12.5
	Cell Number (right)
	Taut +/+				Taut -/-
	Initiation	663	1247	583	1569	1367	2125	1007	858
	End	287	599	439	408	169	399	268	269

## Sheet: Extended Data Fig.6g
	Frequency (left)
	Taut +/+				Taut -/-
	Initiation Arteriolar	5.68	20.8	7.88	19.2	23.3	30.9	21.8	9.05
	End Arteriolar	85.6	67.05	37.15	70.9	71.8	78.2	37.6	31.1
	Initiation Sinusodial	94.3	79.2	92.1	80.8	76.7	69.1	78.2	90.9
	End Sinusodial	14.4	32.95	62.85	29.1	28.2	21.8	62.4	68.9
	Cell Number (right)
	Taut +/+				Taut -/-
	Initiation Arteriolar	4078	15243	6659	3259	3943	5898	18704	9788
	End Arteriolar	5677	7065	7317	5655	3672	6909	7102	3914
	Initiation Sinusodial	67700	57964	77890	13683	12950	13197	66917	98314
	End Sinusodial	954	3144	14149	2319	1444	1927	11806	8685

## Sheet: Extended Data Fig.6h
	TauT+/+	TauT-/-
	13	41.8
	28.3	14
	27.3	42.8
	27.4	26.7
	28.9	37.1
	13.5	24.8
	14.1	22.7
	12.3	17.3
	43.2	56.6
	20	36.8
	28.9	33.7
	10.6	24.4
	22.4	22.3
	10.9	30.1
