# Supplementary material for: Taurine from tumour niche drives glycolysis to promote leukaemogenesis
Source: Nature. 2025 May 14;644(8075):263–72. doi: 10.1038/s41586-025-09018-7 (PMC12328231; doi:10.1038/s41586-025-09018-7)
Supplement: Supplementary file 14 — Source Data Extended Data Fig. 7 [file 41586_2025_9018_MOESM14_ESM.xlsx]

## Sheet: Extended Data Fig.7a
	TauT+/+	TauT-/-
	20800000	22200000
	23800000	27000000
	21500000	16900000
	24000000	22000000
	19900000	20050000

## Sheet: Extended Data Fig.7b
	Left ( Cell Frequency)
		TauT +/+					TauT -/-
	MPP	10.2	15.9	16.2	14.1	14.7	13	5.57	7.82	6.78	10.8
	HSC	8.13	6.44	6.81	7.46	9.05	11.5	5.98	4.19	9.03	11.1
	Right ( Cell number)
		TauT+/+					TauT -/-
	MPP	1304.74	4095.11	4704.77	4327.46	1933.01	2107.01	2369.54	1665.19	1694.88	1077.63
	HSC	1039.96	1658.65	1977.74	2289.56	1190.05	1863.89	2543.96	892.219	2257.33	1107.57

## Sheet: Extended Data Fig.7c
	Left ( Cell Frequency)
		TauT +/+					TauT -/-
	GMP	36.4	32.3	34.1	40.1	27.4	16.1	29.3	30.6	25.2	30
	CMP	11.5	16.6	7.61	6.82	9.29	2.64	4.58	2.94	4.2	6.97
	MEP	46.2	45.6	53.1	45.8	53	73.2	55.2	58.7	60.1	54.8
	Right ( Cell number)
		TauT +/+					TauT -/-
	GMP	14606.4	22860	62332.4	51748.2	29591.3	23195.1	48757.9	24070.3	24910.9	33874.7
	CMP	4614.65	11748.5	13910.5	8801.07	10033	3803.43	7621.54	2312.64	4151.81	7870.22
	MEP	18538.8	32273	97063.1	59104	57238.6	105459	91857.8	46174	59410.4	61877.7

## Sheet: Extended Data Fig.7d
	Left ( Cell Frequency)
		TauT +/+					TauT -/-
	Gr Mac	49.1	50.1	43.9	24.1	52.7	43.1	50.5	52.3	41.3	58.4
	B220	37.5	32.8	34.7	37.6	32.7	36.7	30.3	30	39.2	28.4
	CD3	1.79	1.45	2.37	2.03	2.87	2.03	1.06	1.46	1.24	1.41
	Ter119	6.88	10.9	6.38	4.42	2.34	13.1	12.2	10.2	16.2	4.97
	Right ( Cell number)
		TauT +/+					TauT -/-
	Gr Mac	10212800	11923800	9438500	5784000	10487300	9568200	13635000	8838700	9086000	11709200
	B220	7800000	7806400	7460500	9408000	6507300	8147400	8181000	5070000	8272000	5694200
	CD3	372320	345100	509550	487200	571130	450660	286200	246740	272800	282705
	Ter119	1431040	2594200	1371700	1060800	465660	2908200	3294000	1723800	3564000	996485

## Sheet: Extended Data Fig.7e
		TauT +/+											TauT -/-
	WBC	6.6	8.2	8.6	9.2	16.1	12.3	15.3	12	10.6	12	10.3	11.9	12	10.8	14.4	12.2	8.4	12.5	9.3	11.2	9.2	13.8	9.6	12.6
	LYM	5	6.6	6.9	6.9	10	8.8	11.4	9.8	8	10.1	7.8	9.9	9.9	8.7	9.7	10.1	6.1	8.9	6.7	8	7.9	11.3	7.7	10.2
		TauT +/+											TauT -/-
	Granulocytes	1.3	1.3	1.5	2	5.5	3.1	3.4	1.8	2.3	1.6	2.2	1.6	1.8	1.7	4.1	1.8	2	2.3	2.8	3.2	1.1	2.1	1.7	2
		TauT +/+											TauT -/-
	Monocytes	0.3	0.3	0.2	0.3	0.6	0.4	0.5	0.4	0.3	0.3	0.3	0.4	0.3	0.4	0.6	0.3	0.3	0.3	0.3	0.4	0.2	0.4	0.2	0.4
		TauT +/+											TauT -/-
	Platelets	1137	1244	961	1322	1187	1254	1423	1410	1017	1197	988	987	910	688	900	1083	648	551	966	1125	914	846	596	499
		TauT +/+									TauT -/-
	RBC	4.08	5.69	10.17	9.66	8.16	7.56	6.93	6.48	7.17	9.46	9.37	7.21	6.69	8.86	7.72	9.9	8.63	15.91	7.77	10.18	7.22	8.49
		TauT +/+											TauT -/-
	Hb	7.1	9	16	14.6	15.4	13.7	13.7	11.9	10.9	11.2	11.4	15.1	15.2	12.2	11.3	14.6	13.2	8.8	10.6	13.4	12.7	16.6	12.2	14.7

## Sheet: Extended Data Fig.7g
	Month	Taut +/+									TauT-/-
		1	2	3	4	5	6	7	8	9	1	2	3	4	5	6	7	8	9	10
	1	65.2	88	54.9	61.5	34.1	70	59.9	53.9	34.3	50.5	63	78.3	60.6	57.6	60.6	56.2	59.7	57.6	33.8
	2	74.6	93.1	69	67.7	66.5	86.4	83.8	40.1	59	34.3	53.8	46.6	25.1	50.6	49.8	40.2	29.2	43.9	23.1
	3	78.8	92.7	70.3	74.9	72.8	90.9	85.5	47.4	67.4	28.1	45.9	44.4	16.6	47.2	46.8	41.1	17.8	28.9	10.6
	4	82.1	92.9	75.7	73.7	78.7	91.8	88.1	54.4	70	33.1	41.2	45.4	13.7	30.9	53	43.8	14.4	19.2	7.99

## Sheet: Extended Data Fig.7h
	TauT +/+									TauT -/-
	88.9	78.2	79.8	56.9	69.7	57.6	76.1	50.8	41.9	27.7	36.5	22	27.6	28.6	44.8	25	51.8	7.7	11.5

## Sheet: Extended Data Fig.7i
		TauT +/+									TauT -/-
	KLS	93.1	86.6	90	81	68.4	83.6	92.1	81	79.2	16.7	34.1	22.4	31.2	64.3	74.1	64.1	80	55.1	53.1
	MPP	95.5	91.4	93.6	84.2	83.5	78	91	81.6	71.4	29.5	52.3	29.4	49.3	49.1	63.8	47.3	79.5	35.7	36.7
	HSC	93.3	68.4	83.2	72.4	50.3	91.4	100	70.6	88.9	25.2	15.8	19.1	23.3	77.1	87.4	93.3	90	100	93.3

## Sheet: Extended Data Fig.7j
		TauT +/+									TauT -/-
	GMP	82.9	97.9	85	79.3	75.1	75	84.2	67	58.3	27.3	46.3	37.7	52.6	52.7	58.6	34.8	74.2	37.7	46.6
	CMP	80.8	95.5	84.6	73.1	74.8	68.3	81.4	64.3	50.9	15.1	28.4	24.3	29.5	43.8	47.1	28.9	36	38.1	44.2
	MEP	78.9	83.2	79.9	55.9	66.4	41.3	40.8	58.6	31.8	13.8	40.5	31.4	44.2	57.8	33.4	63.3	23.3	24.5	28.2

## Sheet: Extended Data Fig.7k
		TauT +/+									TauT -/-
	B220	79.6	95.8	88.5	81.2	60.3	84.8	91.2	87.4	70.3	78.9	56.3	10.4	19.3	7.59	46.6	41.5	36.1	21.6	27.9
	Gr Mac	87.4	97.7	84.6	55.6	82	73.6	71.3	69.3	48	17	36.2	29.7	34.8	42	58	39.5	66.2	28.5	28.5
	CD3	63.9	68.5	78.3	73.3	47.9	65.9	91.1	72.8	61.7	50.9	35.8	24.6	36.5	15.3	44.2	50	57.9	46.3	38.1
	Ter119	63.6	78.6	61.9	33	60.6	60.8	59.5	66.4	45.9	11.9	28	21.1	24.2	27.6	55.8	41	58.5	35.3	31.6

[truncated: 6 more sheets: Extended Data Fig.7l, Extended Data Fig.7m, Extended Data Fig.7n, Extended Data Fig.7o, Extended Data Fig.7p, Extended Data Fig.7q]
