# Supplementary material for: Taurine from tumour niche drives glycolysis to promote leukaemogenesis
Source: Nature. 2025 May 14;644(8075):263–72. doi: 10.1038/s41586-025-09018-7 (PMC12328231; doi:10.1038/s41586-025-09018-7)
Supplement: Supplementary file 15 — Source Data Extended Data Fig. 8 [file 41586_2025_9018_MOESM15_ESM.xlsx]

## Sheet: Extended Data Fig.8d
	DMSO	0.5uM TAG
	0.884853	0.683248
	0.916614	0.652728
	0.930013	0.727167
	1.04575	0.731634
	1.18475	0.743544
	1.03802	0.726971
		0.794068
		0.846733

## Sheet: Extended Data Fig.8e
	CTRL	GES 1mM
	1.0585	0.143081
	1.15599	0.130132
	1.00975	0.135975
	0.856546	0.129741
	0.91922	0.148703

## Sheet: Extended Data Fig.8f
	TauT+/+DMSO	TauT+/+0.1uM TAG	TauT+/+0.5uM TAG	TauT-/-DMSO	TauT-/-0.1uM TAG	TauT-/-0.5uM TAG
	0.965347	0.541353	0.490099	0.148515	0.0676692	0.29703
	1.02475	0.609023	0.683168	0.193069	0.0902256	0.267327
	1.0099	0.676692	0.534653	0.207921	0.0676692	0.282178
	0.950495	0.50495	0.326733	0.178218	0.207921	0.178218
	0.980198	0.445545	0.386139	0.178218	0.118812	0.118812
	1.06931	0.475248	0.356436	0.118812	0.148515	0.178218

## Sheet: Extended Data Fig.8g
			DMSO	0.1uM TAG	0.5uM TAG
			35	7	10
			33	9	13
			34	12	15

## Sheet: Extended Data Fig.8h
	TauT+/+water	TauT+/+GES100uM	TauT+/+GES1mM	TauT-/-water	TauT-/-GES100uM	TauT-/-GES1mM
	0.992806	0.539568	0.388489	0.323741	0.366906	0.323741
	1.03597	0.604317	0.431655	0.345324	0.410072	0.345324
	0.971223	0.496403	0.366906	0.366906	0.366906	0.410072
	0.945946	0.432432	0.378378	0.675676	0.756757	0.783784
	1.02703	0.486486	0.405405	0.702703	0.702703	0.810811
	1.02703	0.621622	0.459459	0.72973	0.675676	0.837838

## Sheet: Extended Data Fig.8i
		TauT+/+ DMSO						TauT+/+Ven							TauT-/- DMSO						TauT-/- Ven
	0 Hr	50000	50000	50000	50000	50000	50000	50000	50000	50000	50000	50000	50000	50000	50000	50000	50000	50000	50000	50000	50000	50000	50000	50000	50000	50000	50000
	48 Hr	108000	133000	96000	100000	104000	100000	70000	65000	59000	70000	68000	68000	68000	69000	73000	78000	68000	74000	74000	33000	35000	29000	34000	34000	35700	34000

## Sheet: Extended Data Fig.8j
		DMSO									Ven
	TauT+/+	41	40	46	47	44	43	27	26	27	38	35	36	29	30	25	16	18	18
	TauT-/-	18	15	16	11	12	11	7	9	8	5	6	7	4	1	2	0	1	0

## Sheet: Extended Data Fig.8k
	(left)
	DMSO	0.5uM Ven-199	0.1uM TAG	0.1uM TAG+0.5uM Ven	0.5uM TAG	0.5uM TAG+0.5uM Ven
	0.978723	0.340426	0.510638	0.106383	0.234043	0.0638298
	0.957447	0.340426	0.468085	0.191489	0.319149	0.106383
	1.06383	0.361702	0.468085	0.170213	0.340426	0.106383
	1.06383	0.425532	0.340426	0.0851064	0.468085	0.297872
	0.957447	0.446809	0.404255	0.170213	0.489362	0.319149
	0.978723	0.404255	0.382979	0.106383	0.510638	0.276596
	0.978723	0.297872			0.319149	0
	1.02128	0.382979			0.255319	0.0638298
	1	0.340426			0.361702	0.0425532
	(right)
	DMSO+ Water	Ven-100nM	Ven_500nM	GES100uM	GES1mM	Ven100nM+GES100uM	Ven100nM+GES1mM	Ven-500nM+Ges100uM	Ven-500nM+Ges1mM
	0.969697	0.484848	0.30303	0.606061	0.666667	0.424242	0.242424	0.484848	0.30303
	1	0.454545	0.363636	0.727273	0.515152	0.545455	0.242424	0.424242	0.393939
	1.0303	0.484848	0.363636	0.818182	0.727273	0.515152	0.363636	0.424242	0.363636
	1	0.37931	0.172414	0.689655	0.275862	0.137931	0.103448	0.0689655	0.0344828
	0.931034	0.344828	0.206897	0.655172	0.344828	0.137931	0.137931	0.137931	0.0344828
	1.06897	0.482759	0.241379	0.758621	0.482759	0.206897	0.172414	0.137931	0.0689655
	1.01408	0.507042	0.169014	0.676056	0.591549	0.338028	0.169014	0.169014	0.084507
	1.01408	0.507042	0.211268	0.71831	0.591549	0.464789	0.126761	0.253521	0.126761
	0.971831	0.422535	0.253521	0.71831	0.549296	0.295775	0.211268	0.253521	0.084507

## Sheet: Extended Data Fig.8l
	DMSO+ Water	Ven-100nM	Ven_500nM	GES100uM	GES1mM	Ven100nM+GES100uM	Ven100nM+GES1mM	Ven-500nM+Ges100uM	Ven-500nM+Ges1mM
	1.01504	0.451128	0.338346	0.676692	0.586466	0.451128	0.270677	0.24812	0.180451
	0.969925	0.473684	0.315789	0.631579	0.541353	0.518797	0.360902	0.293233	0.180451
	1.01504	0.428571	0.360902	0.676692	0.586466	0.451128	0.315789	0.315789	0.157895
	1	0.477273	0.272727	0.477273	0.431818	0.363636	0.261364	0.295455	0.181818
	1.02273	0.511364	0.318182	0.534091	0.454545	0.409091	0.238636	0.272727	0.181818
	0.977273	0.568182	0.329545	0.625	0.431818	0.386364	0.261364	0.272727	0.159091

## Sheet: Extended Data Fig.8m
	(left)
		Effect	CI bcCML	CI AML
	0.1 mM Ven/100 mM GES bcCML	0.3337	0.43048
	0.1 mM Ven/1000 mM GES bcCML	0.19287	0.12085
	0.5 mM Ven/100 mM GES bcCML	0.25513	1.05815
	0.5 mM Ven/1000 mM GES bcCML	0.16064	0.37259
	0.1 mM Ven/100 mM GES AML	0.43002		0.60975
	0.1 mM Ven/1000 mM GES AML	0.28479		0.13545
	0.5 mM Ven/100 mM GES AML	0.28301		0.64264
	0.5 mM Ven/1000 mM GES AML	0.17359		0.14505
	(right)
		(D)2/(Dx)2 GES	(D)2/(Dx)2 Ven Pt 1	(D)2/(Dx)2 Ven Pt 2
	0.1 mM Ven/100 mM GES bcCML	0.010089	0.420389
	0.1 mM Ven/1000 mM GES bcCML	0.011073	0.109773
	0.5 mM Ven/100 mM GES bcCML	0.003245	1.0549
	0.5 mM Ven/1000 mM GES bcCML	0.005707	0.36688
	0.1 mM Ven/100 mM GES AML	0.017336		0.592414
	0.1 mM Ven/1000 mM GES AML	0.004324		0.131127
	0.5 mM Ven/100 mM GES AML	0.000411		0.642232
	0.5 mM Ven/1000 mM GES AML	0.000108		0.144947
