# Supplementary material for: Taurine from tumour niche drives glycolysis to promote leukaemogenesis
Source: Nature. 2025 May 14;644(8075):263–72. doi: 10.1038/s41586-025-09018-7 (PMC12328231; doi:10.1038/s41586-025-09018-7)
Supplement: Supplementary file 16 — Source Data Extended Data Fig. 9 [file 41586_2025_9018_MOESM16_ESM.xlsx]

## Sheet: Extended Data Fig.9a
	Days elapsed	Control	Venetoclax (50mg/kg)	GES (2.5%)	Venetoclax/GES
	18	1				1 = event
	18	1				0 = no event
	18		1
	19		1
	21		1
	48		0
	19			1
	19			1
	23			1
	31			1
	20				1
	23				1
	24				1
	25				1
	17	1
	19	1
	23	1
	20	1
	22		1
	22		1
	19			1
	20			1
	28			1
	32			1
	18				1
	29				1
	31				1
	48				0
	12	1
	13	1
	13	1
	13	1
	15			1
	15			1
	16			1
	18			1

## Sheet: Extended Data Fig.9b
	0.0%	1.0%	2.5%	4.0%
	44.61	47.022	34.536	31.332
	42	45.774	38.736	28.926
	43.326	44.166	31.05	27.72

## Sheet: Extended Data Fig.9d
	No. of mice	CTRL (H2O)			2.5% GES			TAG 60 mg
	1	18.5	19	18.3	20.1	19.5	19	19	19.7	17.3
	2	17.8	18.5	18	19.6	19.2	18.9	19.3	19.7	17.3
	3	17.9	18.3	18	19.3	19.1	18.9	19.3	19.2	16.9
	4	17.4	17.9	17.3	19.7	19.1	18.5	19	19.1	16.9
	5	18.2	18.2	17.9	19.7	19.2	18.5	19.1	19.3	17.2
	6	17.7	17.9	17.7	19.8	19.4	18.5	18.9	19	16.9
	7	18.1	18.2	17.8	20.2	19.6	18.9	19	19.3	17.2
	8	18.5	17.6	18.1	20.2	19.6	19.1	18.8	19.7	17.3
	9	18.2	18	18	19.9	19.6	18.9	18.9	18.9	16.9
	10	18.6	18.2	18.2	19.9	19.5	18.8	19.2	19.2	17

## Sheet: Extended Data Fig.9e
		Ctrl						2.5% GES						60mg/kg TAG
		71.3	65.6	71.1	63.4	60.1	60.1	61.1	67.8	66.1	67.9	63.8	60.1	75.9	62	62.8	75	66.9	71.1

## Sheet: Extended Data Fig.9f
	Ctrl						2.5% GES						60mg/kg TAG
	18450000	15900000	13650000	17050000	20200000	18700000	17000000	18750000	19350000	20100000	20300000	22400000	16900000	15100000	17300000	21400000	20500000	17650000

## Sheet: Extended Data Fig.9g
		Ctrl						2.5% GES						60mg/kg TAG
	MPP	1870	1060	1010	1376.8	945.119	1613.03	612	579	738	1202.28	1678.5	2209.14	410	744	904	1478.29	1806.49	1320.97
	HSC	1690	1250	865	975.792	1074	1324.99	910	930	873	1579.46	1438.72	1904.43	788	777	1010	1314.04	1327.22	880.646

## Sheet: Extended Data Fig.9h
		Ctrl						2.5% GES						60mg/kg TAG
	CD3	620000	595000	588000	353794	248921	511386	288000	246000	292000	460222	425921	478611	469000	449000	527000	477281	492386	368700
	Ter119	1830000	1740000	1350000	1819983	2060445	2193661	1760000	2380000	1540000	1878625	1548482	2620841	1110000	1590000	1760000	2839985	2692026	2717307
		Ctrl						2.5% GES						60mg/kg TAG
	GR MAC	9560000	7570000	6760000	8063048	11640220	11301303	8550000	8670000	11200000	12003513	12082950	9830713	8550000	7220000	8790000	10967653	9054176	7800777
	B220	4680000	4540000	3790000	5468893	4911646	2938216	5010000	6090000	4990000	3949041	4363724	7469226	5570000	4620000	4790000	5282780	6325634	5014592

## Sheet: Extended Data Fig.9j
	CTRL	GES	TAG
	360347104	460270784	422302240
	270984448	464835648	386679776
	289225536	499973504	457793664
	272412416	261541840	300448864
	266862816	316497472	294278208
	261898672	270834208	245836320
	417282464	282136064	287527104
	384997056	289635584	365257632
		502122272	349897024
		490610368

## Sheet: Extended Data Fig.9k
	LacZ	shSLC6A6-A	shSLC6A6-B
	1.15514	0.109401	0.179611
	0.869971	0.143742	0.171792
	0.974891	0.128975	0.19032

## Sheet: Extended Data Fig.9l
	LacZ	shSLC6A6-A	shSLC6A6-B
	0.937656	0.274551	0.429264
	0.987413	0.302806	0.438508
	1.07493	0.29153	0.511997

[truncated: 4 more sheets: Extended Data Fig.9m, Extended Data Fig.9n, Extended Data Fig.9o, Extended Data Fig.9p]
