# Supplementary material for: Taurine from tumour niche drives glycolysis to promote leukaemogenesis
Source: Nature. 2025 May 14;644(8075):263–72. doi: 10.1038/s41586-025-09018-7 (PMC12328231; doi:10.1038/s41586-025-09018-7)
Supplement: Supplementary file 17 — Source Data Extended Data Fig. 10 [file 41586_2025_9018_MOESM17_ESM.xlsx]

## Sheet: Extended Data Fig.10a
	Taurine		Glutaurine		N-acetyl Taurine		Succinate		Lactate		GSH		Nadp		ATP		ADP		AMP
	TauT+/+	TauT-/-	TauT+/+	TauT-/-	TauT+/+	TauT-/-	TauT+/+	TauT-/-	TauT+/+	TauT-/-	TauT+/+	TauT-/-	TauT+/+	TauT-/-	TauT+/+	TauT-/-	TauT+/+	TauT-/-	TauT+/+	TauT-/-
	205547456	14474158	626264	0	3.14863e+06	41139.3	2.9603e+07	2.64282e+07	123118200	126605704	166181511	122129332	4460959	3.28932e+06	105481664	9.68858e+07	104490208	69489712	9676444	7716160
	264306528	11740926	695246	0	3.07682e+06	25548.2	3.22768e+07	2.74555e+07	125946024	152804448	160627899	122947464	3.78877e+06	3089076	8.3833e+07	9.41143e+07	76418736	73759800	10406819	8025480
	245988464	13633101	644308	0	2.74427e+06	16890.9	3.19913e+07	2.88074e+07	109230120	111117520	164513012	120983946	3575659	2794976	7.50328e+07	7.81071e+07	69293912	59862712	8492699	9105566
	154588528	15126216	456401	0	2.25916e+06	162340	2.95503e+07	1.66868e+07	178477216	96437608	130966024	107808340	3.39338e+06	1.38109e+06	5.25231e+07	4.04075e+07	59428288	34104012	9229667	8.08819e+06
	168751920	18859212	361147	0	2065320	66708.4	2.70564e+07	2.39293e+07	124012720	89982480	124358771	100868513	2.8485e+06	1.4038e+06	4.94126e+07	3.12475e+07	49488040	27678516	8149086	6860151
	165746096	17955630	420560	0	2.30476e+06	98906.2	3.37357e+07	2.56086e+07	144716880	103724160	124391661	107270078	3.17995e+06	1.36236e+06	5.80714e+07	3.45903e+07	57348020	30460974	7.85054e+06	6617041
	149570912	8836863	287322	0	2192429	37678.6	2.35737e+07	2.1885e+07	92684880	103136744	8.88758e+07	8.28839e+07	1.87776e+06	1.98559e+06	3.81137e+07	2.80937e+07	39414220	30694024	7.56521e+06	7913683
	123433648	9598692	263410	0	2.7594e+06	62224.9	3.44082e+07	2.63074e+07	111160704	109623984	8.72768e+07	8.52107e+07	1.64312e+06	1.81519e+06	3.10329e+07	2.58294e+07	38398276	29408790	7.32175e+06	7849139
	147477008	8429813	273091	0	2.39358e+06	16397.1	2.89976e+07	2.49258e+07	103704904	82602648	9.14775e+07	90434765	2.27812e+06	2.10813e+06	6.272e+07	7.02288e+07	58023200	41743720	7226482	6.37452e+06
	405751424		1.02461e+06		6405085		3.30305e+07		200311248		189933890		5205853		159496329		132993744		11698266
	381001408		978568		6064711		2.88279e+07		180025712		166390967		5.47361e+06		166651200		138329360		11865740
	469849056		914443		5.90019e+06		2.92736e+07		170729360		201224152		4.94344e+06		166849823		131316872		10780803
	277837664		836383		3.19196e+06		2.74058e+07		108957664		9.31507e+07		3.00031e+06		109688129		61912488		8661831
	268281472		781642		3711317		3.16562e+07		130518752		9.4525e+07		3.37982e+06		107440071		66734428		6454947
	254167504		693056		3.71763e+06		2.53206e+07		135735520		100392025		3.51879e+06		108085351		73978800		8.17884e+06
	291016160		678450		3.10293e+06		2.41053e+07		91963232		117544465		3771367		9.02984e+07		56940276		6.50968e+06

## Sheet: Extended Data Fig.10b
	(left)
	Time (minutes)	TauT+/+					TauT-/-
	1.407	272.542	272.033	306.521	248.445	227.887	298.115	277.22	196.218	359.395	292.604
	6.12146	277.632	278.107	311.452	252.311	229.62	288.26	276.35	194.347	358.339	276.278
	10.8378	283.991	294.697	318.641	255.194	243.288	310.719	280.447	199.503	363.486	278.422
	15.6374	158.342	178.959	176.786	140.172	134.598	183.503	141.42	116.183	148.028	106.525
	20.3517	120.35	126.444	136.889	112.679	87.9644	112.181	105.998	87.9563	104.604	97.3718
	25.0683	106.975	117.406	121.478	103.866	92.0119	83.6674	95.5596	74.5437	100.588	94.0829
	29.8513	618.565	588.98	581.619	569.967	603.196	557.864	418.803	390.604	663.769	729.003
	34.5672	652.714	694.752	628.858	615.012	747.725	498.818	472.259	458.852	633.951	675.551
	39.2859	616.722	742.379	615.969	594.068	758.833	437.798	449.005	444.666	546.453	608.646
	44.0755	101.802	109.126	94.0839	92.161	43.2143	46.707	75.4001	72.1275	62.5477	35.8069
	48.7942	69.3665	73.3662	67.3962	73.4387	37.1388	38.9562	54.2908	51.0685	48.8953	37.5283
	53.5117	64.0954	72.5724	78.5952	69.571	55.4127	43.4469	54.1206	46.6887	53.1034	45.5901
	(right)
		TauT+/+										TauT-/-
	Basal Respiration	1.01	0.99	1.17	0.88	0.95	1.37	0.63	1.02195	1.11467	0.86338	1.29	1.09	0.71	1.54	1.23	1.05	0.47	0.870097	0.817826	0.882766
	Maximal Respiration	0.97	1.04	0.93	0.91	1.16	0.93	1.07	0.954127	1.0688	0.977033	0.8	0.68	0.66	0.98	1.11	0.86	0.66	0.557117	0.575464	0.551781
	Spare Respiratory Capacity	0.95	1.06	0.8	0.92	1.27	0.65	1.35	0.874522	1.01497	1.11043	0.54	0.46	0.63	0.69	1.05	0.74	0.77	0.189772	0.291002	0.06848

## Sheet: Extended Data Fig.10c
	TauT+/+	TauT+/+5mM acetate	TauT-/-	TauT-/-5mM acetate
	1.03448	0.793103	0.482759	1.2069
	0.965517	0.896552	0.62069	1
	1	0.827586	0.517241	1.24138
	1	0.72973	0.324324	0.72973
	1.02703	0.810811	0.351351	0.567568
	0.972973	0.756757	0.378378	0.594595

## Sheet: Extended Data Fig.10d
	TauT+/+	TauT+/+1mM lactate	TauT+/+5mM lactate	TauT-/-	TauT-/-1mM lactate	TauT-/-5mM lactate
	1		0.72973	0.324324		0.72973
	1.02703		0.810811	0.351351		0.567568
	0.972973		0.756757	0.378378		0.594595
	1.02273	0.954545	0.852273	0.136364	0.409091	0.545455
	0.886364	1.02273	0.954545	0.170455	0.443182	0.511364
	1.09091	0.920455	0.954545	0.238636	0.511364	0.443182

## Sheet: Extended Data Fig.10e
	TauT+/+ DMSO	TauT+/+ 1nM	TauT+/+ 10nM	TauT+/+ 100nM	TauT-/-DMSO	TauT-/-1nM	TauT-/-10nM	TauT-/-100nM
	1.04878	0.97561	1	0.902439	0.243902	0.219512	0.268293	0.390244
	0.97561	0.97561	0.95122	0.97561	0.268293	0.243902	0.439024	0.365854
	0.97561	0.95122	1	0.926829	0.243902	0.268293	0.463415	0.414634
	1.01299	0.974026	0.935065	1.01299	0.506494	0.662338	0.74026	0.779221
	0.974026	1.01299	1.01299	1.05195	0.584416	0.74026	0.74026	0.779221
	1.01299	1.05195	1.01299	1.01299	0.623377	0.662338	0.779221	0.818182

## Sheet: Extended Data Fig.10g
	left
		M+0					M+2
	Taurine	15.694	15.6002	15.6373	15.685	15.6478	84.306	84.3998	84.3627	84.315	84.3522
	N-acetyl taurine	12.9511	13.301	7.61914	12.6241	12.8297	87.0489	86.699	92.3809	87.376	87.1703
	Glutaurine	15.8899	13.3779	14.7548	14.3476	15.5965	84.1101	86.6221	85.2452	85.6524	84.4035
	Hypotaurine	100	100	100	100	100	0	0	0	0	0
	right
		M+0					M+2
	Taurine	100	100	100	100	100	0	0	0	0	0
	N-acetyl taurine	100	100	100	100	100	0	0	0	0	0
	Glutaurine	100	100	100	100	100	0	0	0	0	0
	Hypotaurine	100	100	100	100	100	0	0	0	0	0

## Sheet: Extended Data Fig.10h
	TauT+/+H20	TauT+/+160uM N-Acetyl Taurine	TauT-/-H20	TauT-/-160uM N-Acetyl Taurine
	0.927273	1.09091	0.3	0.545455
	1.03636	1.03636	0.354545	0.681818
	1.03636	0.981818	0.409091	0.545455
	0.972973	0.972973	0.202703	0.486486
	1.05405	0.972973	0.202703	0.527027
	0.972973	1.05405	0.283784	0.608108

## Sheet: Extended Data Fig.10i
	TauT+/+H20	TauT+/+80uM glutaurine	TauT+/+160uM glutaurine	TauT-/-H20	TauT-/-80uM Glutaurine	TauT-/-160uM glutaurine
	0.956044	1.12088	1.12088	0.296703	0.395604	0.230769
	1.05495	1.02198	1.18681	0.32967	0.362637	0.230769
	0.989011	1.15385	1.21978	0.263736	0.428571	0.230769
	0.967742	1.16129	2.03226	0.0967742	0	0.0967742
	1.06452	1.06452	1.16129	0	0	0
	0.967742	0.967742	1.06452	0.0967742	0.0967742	0
