# Supplementary material for: Taurine from tumour niche drives glycolysis to promote leukaemogenesis
Source: Nature. 2025 May 14;644(8075):263–72. doi: 10.1038/s41586-025-09018-7 (PMC12328231; doi:10.1038/s41586-025-09018-7)
Supplement: Supplementary file 18 — Source Data Extended Data Fig. 11 [file 41586_2025_9018_MOESM18_ESM.xlsx]

## Sheet: Extended Data Fig.11d
		TauT+/+			TauT-/-
	pfkp	1.00065	0.986967	1.01239	0.725795	0.733089	0.735231
	aldoa	1.10343	1.01377	0.882798	0.493841	0.5439	0.559713
	gapdh	0.89489	1.12808	0.977031	0.115403	0.0641969	0.108439
	eno1	1.11941	0.83514	1.04545	0.139474	0.0774799	0.110641
	pkm	0.899019	1.11745	0.98353	0.632356	0.637125	0.676397

## Sheet: Extended Data Fig.11g
	Mtor S1261		Rps6kb1 S447		Rps6kb2 S423		Eif4eb S409		Eif4eb S422		Bcl2		Map1lc3a
	TauT+/+	TauT-/-	TauT+/+	TauT-/-	TauT+/+	TauT-/-	TauT+/+	TauT-/-	TauT+/+	TauT-/-	TauT+/+	TauT-/-	TauT+/+	TauT-/-
	0.905172	0.603448	1.07864	0.779402	0.712695	0.567929	1.09272	0.496689	1.38636	0.931818	0.869837	0.22403	0.946215	1.57869
	0.732759	0.905172	0.946416	0.565414	0.957684	0.567929	1.92053	0.430464	0.954545	1.09091	0.819775	0.344806	1.20518	1.33964
	1.68103	0.560345	0.962074	0.582811	1.13586	0.489978	0.695364	1.09272	1.36364	0.727273	1.13892	0.366708	0.926295	1.40936
	0.862069	0.474138	1.1691	0.812457	1.1804	0.489978	0.662252	0.89404	0.545455	0.727273	1.45807	0.244055	0.911355	1.3745
	0.818966	0.258621	0.843772	0.869868	1.01336	0.690423	0.629139	0.331126	0.75	0.613636	0.713392	0.319775	1.01096	1.59861

## Sheet: Extended Data Fig.11h
		CTRL			TAG 0.5uM			TAG 1uM
	pfkp	1.35261	1.10737	0.540025	0.264881	0.213226	0.211441	0.0925006	0.108236	0.102672
	aldoa	1.36942	1.12949	0.501089	0.374178	0.332259	0.298939	0.203456	0.200318	0.162436
	gapdh	1.19357	1.15903	0.647396	0.327097	0.288979	0.340375	0.161997	0.173455	0.192512
	eno1	1.31603	1.09902	0.584954	0.315413	0.284561	0.283878	0.178585	0.174974	0.165076
	pkm	1.026	1.23595	0.738058	0.377459	0.348753	0.350669	0.18839	0.199044	0.225124

## Sheet: Extended Data Fig.11i
		CTRL			GES 1mM
	pfkp	1.13985	0.740987	1.11916	0.4706	0.383295	0.299552
	aldoa	1.02787	0.856626	1.11551	0.637903	0.54382	0.560443
	gapdh	1.07506	0.793261	1.13168	0.47985	0.411026	0.439871
	eno1	1.19235	0.777228	1.03042	0.685761	0.808107	0.8027
	pkm	1.07595	0.86413	1.05992	0.672598	0.476738	0.55988
