# Supplementary material for: Taurine from tumour niche drives glycolysis to promote leukaemogenesis
Source: Nature. 2025 May 14;644(8075):263–72. doi: 10.1038/s41586-025-09018-7 (PMC12328231; doi:10.1038/s41586-025-09018-7)
Supplement: Supplementary file 19 — Source Data Extended Data Fig. 12 [file 41586_2025_9018_MOESM19_ESM.xlsx]

## Sheet: Extended Data Fig.12a
	p-mTOR			p-S6K
	DMSO	TAG 0.5uM	TAG 1uM	DMSO	TAG 0.5uM	TAG 1uM
	1	0.715807	0.631201	1	0.541657	0.415789
	1	0.932826	0.936818	1	0.519036	0.708299

## Sheet: Extended Data Fig.12b
	p-mTOR		p-S6K
	CTRLwater	GES 1mM	CTRLwater	GES 1mM
	0.781024	0.44748	1.35881	0.885613
	0.68212	0.131226	0.886804	0.368659
	1.23099	0.797838	0.458218	0.146166
	1.30587	0.843302	1.29617	0.517673

## Sheet: Extended Data Fig.12e
	p-mTOR
	CTRL	1h	2h
	1.20384	1.45385	1.41109
	0.810906	1.37079	1.4204
	0.985258	1.90447	1.465
	p-S6K
	1.09844	1.25152	1.19328
	0.893643	1.27956	1.43583
	1.00792	1.51355	1.06529
	p-Eif4b
	0.886709	1.79652	1.28404
	1.08667	3.55456	3.13655
	1.02663	2.7142

## Sheet: Extended Data Fig.12h
	p-mTOR		p-S6K		p-Eif4b
	CTRL	10mg Taurine	CTRL	10mg Taurine	CTRL	10mg Taurine
	0.774386	1.55926	0.904461	1.20627	0.460229	1.5537
	1.14426	1.15384	0.926085	1.3272	0.657706	1.54592
	1.31457	1.58166	1.26258	1.13696	1.26337	1.63592
	0.766785	1.14524	0.906876	1.21551	1.80422	1.0795
		1.57968		0.851251		0.951719

## Sheet: Extended Data Fig.12i
	Days elapsed	TauT+/+Control	TauT+/+Rapamycin	TauT-/-Control	TauT-/-Rapamycin	1 = event
	17	1				0 = no event
	17	1
	17	1
	17	1
	17	1
	17		1
	20		1
	21		1
	24		1
	25		1
	17	1
	18	1
	18	1
	18	1
	19		1
	20		1
	21		1
	22		1
	22			1
	22			1
	22			1
	23			1
	40			0
	24				1
	24				1
	24				1
	40				0
	40				0

## Sheet: Extended Data Fig.12j
	TauT+/+	TauT-/-	TauT-/-80uM Taurine	TauT-/-160uM Taurine
	7547	5227	5891	5812
	7658	5250	5934	5135
	7026	2499	5831	6015
	8569	4903	5881	5905
	6820	5527	5623	6585
	6539	5251	5557	6685
	6799	5178	5680	6594
	7041	5567	5582	6344

## Sheet: Extended Data Fig.12k
		CTRL			Rapamycin 100nM
	pfkp	0.989434	0.810149	1.20042	0.19682	0.161159	0.244102
	aldoa	1.18019	0.840886	0.978928	0.0889753	0.0502692	0.0589869
	gapdh	1.08488	0.778285	1.13683	0.368746	0.47865	0.647779
	eno1	1.24237	0.741968	1.01566	0.0363115	0.0269341	0.0313873
	pkm	1.35037	0.719325	0.930301	0.0458264	0.0471547	0.0472475

## Sheet: Extended Data Fig.12l
		TauT+/+ DMSO						TauT+/+ 2uM MHY1485						TauT-/- DMSO						TauT-/- 2uM MHY1485
	pfkp	0.947691	0.926262	1.12605	0.829264	0.654572	1.51616	1.99218	0.884777	1.18287	0.788729	0.0689596	1.45431	0.0554018	0.272466	0.442947	0.937031	0.355571	0.419352	3.55381	3.34999	3.8655	0.456035	0.603351	0.766819
	aldoa	0.680674	0.711169	1.60816	0.722006	1.33213	0.945869	2.27186	1.06099	1.52256	0.758936	1.09107	0.920123	0.00930925	0.00982196	0.00775103	0.232515	0.297434	0.337907	3.47515	1.9448	1.48317	0.555437	0.822108	0.972265
	eno1	0.429025	0.90262	1.66835	0.927267	0.637207	1.43553	0.890953	0.529338	0.852777	0.659194	1.06022	1.68236	0.277141	0.353208	0.330509	0.823769	1.33089	1.50812	1.66021	1.84338	1.3479	0.541145	0.525493	0.755688
	pkm	0.849904	0.91868	1.23142	6.52476	1.58905	0.886188	1.6958	0.860796	1.21665	0.546039	0.781512	1.38377	0.377043	0.378601	0.545583	0.427923	0.227826	0.287572	2.74179	2.2351	2.12035	0.721052	0.531098	0.881838

## Sheet: Extended Data Fig.12m
	WTmcherry	WT rag	KO mcherry	KO RagA
	7373	16867	2286	8492
	10388	6352	3418	4865
	5576	15819	2997	4400
	6869	6272	3071	5037
	14081	4600	3350	7509
	7172	5376	3222	9292

## Sheet: Extended Data Fig.12n
	TauT+/+mcherry	TauT+/+mcherry (80uM Taurine)	TauT+/+mcherry (160uM Taurine)	TauT+/+RagA	TauT+/+RagA (80uM Taurine)	TauT+/+RagA (160uM Taurine)
	1	1.05	1.2	1.15	1.05	1.15
	1.05	1.05	1.15	1.15	1.15	1.2
	0.95	1.1	1.25	1.2	1.15	1.15
	0.972973	1.21622	1.45946	1.2973	1.21622	1.37838
	1.05405	1.21622	1.37838	1.2973	1.2973	1.2973
	0.972973	1.2973	1.62162	1.37838	1.21622	1.37838
